# Supplementary material for: Cell type-specific genome scans of DNA methylation divergence indicate an important role for transposable elements
Source: Genome Biol. 2020 Jul 13;21:172. doi: 10.1186/s13059-020-02068-2 (PMC7359245; doi:10.1186/s13059-020-02068-2)
Supplement: Supplementary file 2 — Additional file 2 metadata table. Excel file (metadata_Col-0_allGenotypes.xlsx) with all sequencing runs that form the basis for our analysis. A CSV version of Additional file 2 can be found in the Gitlab repository [83] at results/tables/metadata/metadata_handcurated_marc.csv. [file 13059_2020_2068_MOESM2_ESM.xlsx]

## Sheet: metadata_handcurated_marc
treatment	biosample	genotype	photoperiod	study_origin	development stage	lineage	study	genome_source	ecotype	experiment	label
	SAMD00009310	wt		Ito Laboratory, Department of Biophysics and Biochemistry, Graduate School of Science, The University of Tokyo	seedling		PRJDB2206	whole organism	Col-0	DRX000762	DRR001165
	SAMD00009310	wt		Ito Laboratory, Department of Biophysics and Biochemistry, Graduate School of Science, The University of Tokyo	seedling		PRJDB2206	whole organism	Col-0	DRX000763	DRR001166
	SAMD00010738	fy-88		Division of Agricultural Genetics, Department of Integrated Genetics, National Institute of Genetics, Research Organization of Information and Systems			PRJDB2368			DRX012009	DRR013119
	SAMD00011659	fy-283		Division of Agricultural Genetics, Department of Integrated Genetics, National Institute of Genetics, Research Organization of Information and Systems			PRJDB2451			DRX012010	DRR013120
	SAMD00018416	wt		Okinawa Institute of Science and Technology			PRJDB2937	aerial part	Col-0	DRX019490	DRR021337
	SAMD00020193	wt		Division of Agricultural Genetics, Department of Integrated Genetics, National Institute of Genetics, Research Organization of Information and Systems		ddm1/+ (x) ddm1/+	PRJDB3124	rosette leaf	Col-0	DRX021298	DRR023244
	SAMD00020193	wt		Division of Agricultural Genetics, Department of Integrated Genetics, National Institute of Genetics, Research Organization of Information and Systems		ddm1/+ (x) ddm1/+	PRJDB3124	rosette leaf	Col-0	DRX021300	DRR023246
	SAMD00020193	wt		Division of Agricultural Genetics, Department of Integrated Genetics, National Institute of Genetics, Research Organization of Information and Systems		ddm1/+ (x) ddm1/+	PRJDB3124	rosette leaf	Col-0	DRX021302	DRR023248
	SAMD00020194	wt		Division of Agricultural Genetics, Department of Integrated Genetics, National Institute of Genetics, Research Organization of Information and Systems		ddm1/+ (x) ddm1/+	PRJDB3124	rosette leaf	Col-0	DRX021299	DRR023245
	SAMD00020194	wt		Division of Agricultural Genetics, Department of Integrated Genetics, National Institute of Genetics, Research Organization of Information and Systems		ddm1/+ (x) ddm1/+	PRJDB3124	rosette leaf	Col-0	DRX021301	DRR023247
	SAMD00020194	wt		Division of Agricultural Genetics, Department of Integrated Genetics, National Institute of Genetics, Research Organization of Information and Systems		ddm1/+ (x) ddm1/+	PRJDB3124	rosette leaf	Col-0	DRX021303	DRR023249
	SAMD00020195	wt		Division of Agricultural Genetics, Department of Integrated Genetics, National Institute of Genetics, Research Organization of Information and Systems			PRJDB3124		Col-0	DRX021304	DRR023250
	SAMD00020195	wt		Division of Agricultural Genetics, Department of Integrated Genetics, National Institute of Genetics, Research Organization of Information and Systems			PRJDB3124		Col-0	DRX021305	DRR023251
	SAMD00020195	wt		Division of Agricultural Genetics, Department of Integrated Genetics, National Institute of Genetics, Research Organization of Information and Systems			PRJDB3124		Col-0	DRX021306	DRR023252
	SAMD00020225	wt		Division of Agricultural Genetics, Department of Integrated Genetics, National Institute of Genetics, Research Organization of Information and Systems		wt (x) wt	PRJDB3124	rosette leaf	Col-0	DRX021308	DRR023254
	SAMD00020226	wt		Division of Agricultural Genetics, Department of Integrated Genetics, National Institute of Genetics, Research Organization of Information and Systems		wt (x) wt	PRJDB3124	rosette leaf	Col-0	DRX021309	DRR023255
	SAMD00020227	wt		Division of Agricultural Genetics, Department of Integrated Genetics, National Institute of Genetics, Research Organization of Information and Systems		wt (x) wt	PRJDB3124	rosette leaf	Col-0	DRX021310	DRR023256
	SAMD00020228	wt		Division of Agricultural Genetics, Department of Integrated Genetics, National Institute of Genetics, Research Organization of Information and Systems		wt (x) wt	PRJDB3124	rosette leaf	Col-0	DRX021311	DRR023257
	SAMD00020189	ddm1/ddm1		Division of Agricultural Genetics, Department of Integrated Genetics, National Institute of Genetics, Research Organization of Information and Systems		ddm1/+ (x) ddm1/+	PRJDB3124	rosette leaf	Col-0	DRX021312	DRR023258
	SAMD00020189	ddm1/ddm1		Division of Agricultural Genetics, Department of Integrated Genetics, National Institute of Genetics, Research Organization of Information and Systems		ddm1/+ (x) ddm1/+	PRJDB3124	rosette leaf	Col-0	DRX021316	DRR023262
	SAMD00020189	ddm1/ddm1		Division of Agricultural Genetics, Department of Integrated Genetics, National Institute of Genetics, Research Organization of Information and Systems		ddm1/+ (x) ddm1/+	PRJDB3124	rosette leaf	Col-0	DRX021318	DRR023264
	SAMD00020190	ddm1/ddm1		Division of Agricultural Genetics, Department of Integrated Genetics, National Institute of Genetics, Research Organization of Information and Systems		ddm1/+ (x) ddm1/+	PRJDB3124	rosette leaf	Col-0	DRX021313	DRR023259
	SAMD00020190	ddm1/ddm1		Division of Agricultural Genetics, Department of Integrated Genetics, National Institute of Genetics, Research Organization of Information and Systems		ddm1/+ (x) ddm1/+	PRJDB3124	rosette leaf	Col-0	DRX021317	DRR023263
	SAMD00020190	ddm1/ddm1		Division of Agricultural Genetics, Department of Integrated Genetics, National Institute of Genetics, Research Organization of Information and Systems		ddm1/+ (x) ddm1/+	PRJDB3124	rosette leaf	Col-0	DRX021319	DRR023265
	SAMD00020191	ddm1/ddm1		Division of Agricultural Genetics, Department of Integrated Genetics, National Institute of Genetics, Research Organization of Information and Systems		ddm1/+ (x) ddm1/+	PRJDB3124	rosette leaf	Col-0	DRX021314	DRR023260
	SAMD00020191	ddm1/ddm1		Division of Agricultural Genetics, Department of Integrated Genetics, National Institute of Genetics, Research Organization of Information and Systems		ddm1/+ (x) ddm1/+	PRJDB3124	rosette leaf	Col-0	DRX021320	DRR023266
	SAMD00020191	ddm1/ddm1		Division of Agricultural Genetics, Department of Integrated Genetics, National Institute of Genetics, Research Organization of Information and Systems		ddm1/+ (x) ddm1/+	PRJDB3124	rosette leaf	Col-0	DRX021322	DRR023268
	SAMD00020192	ddm1/ddm1		Division of Agricultural Genetics, Department of Integrated Genetics, National Institute of Genetics, Research Organization of Information and Systems		ddm1/+ (x) ddm1/+	PRJDB3124	rosette leaf	Col-0	DRX021315	DRR023261
	SAMD00020192	ddm1/ddm1		Division of Agricultural Genetics, Department of Integrated Genetics, National Institute of Genetics, Research Organization of Information and Systems		ddm1/+ (x) ddm1/+	PRJDB3124	rosette leaf	Col-0	DRX021321	DRR023267
	SAMD00020192	ddm1/ddm1		Division of Agricultural Genetics, Department of Integrated Genetics, National Institute of Genetics, Research Organization of Information and Systems		ddm1/+ (x) ddm1/+	PRJDB3124	rosette leaf	Col-0	DRX021323	DRR023269
	SAMD00020196	ddm1/ddm1		Division of Agricultural Genetics, Department of Integrated Genetics, National Institute of Genetics, Research Organization of Information and Systems		ddm1/ddm1 (x) ddm1/ddm1	PRJDB3124	rosette leaf	Col-0	DRX021347	DRR023293
	SAMD00020197	ddm1/ddm1		Division of Agricultural Genetics, Department of Integrated Genetics, National Institute of Genetics, Research Organization of Information and Systems		ddm1/ddm1 (x) ddm1/ddm1	PRJDB3124	rosette leaf	Col-0	DRX021348	DRR023294
	SAMD00020198	ddm1/ddm1		Division of Agricultural Genetics, Department of Integrated Genetics, National Institute of Genetics, Research Organization of Information and Systems		ddm1/ddm1 (x) ddm1/ddm1	PRJDB3124	rosette leaf	Col-0	DRX021349	DRR023295
	SAMD00020199	ddm1/ddm1		Division of Agricultural Genetics, Department of Integrated Genetics, National Institute of Genetics, Research Organization of Information and Systems		ddm1/ddm1 (x) ddm1/ddm1	PRJDB3124	rosette leaf	Col-0	DRX021350	DRR023296
	SAMD00025289	ddm1/ddm1		Division of Agricultural Genetics, Department of Integrated Genetics, National Institute of Genetics, Research Organization of Information and Systems		ddm1/+ (x) ddm1/+	PRJDB3124	rosette leaf	Col-0	DRX026758	DRR029700
	SAMD00025289	ddm1/ddm1		Division of Agricultural Genetics, Department of Integrated Genetics, National Institute of Genetics, Research Organization of Information and Systems		ddm1/+ (x) ddm1/+	PRJDB3124	rosette leaf	Col-0	DRX026758	DRR029703
	SAMD00025289	ddm1/ddm1		Division of Agricultural Genetics, Department of Integrated Genetics, National Institute of Genetics, Research Organization of Information and Systems		ddm1/+ (x) ddm1/+	PRJDB3124	rosette leaf	Col-0	DRX026758	DRR029706
	SAMD00025289	ddm1/ddm1		Division of Agricultural Genetics, Department of Integrated Genetics, National Institute of Genetics, Research Organization of Information and Systems		ddm1/+ (x) ddm1/+	PRJDB3124	rosette leaf	Col-0	DRX026758	DRR029709
	SAMD00025289	ddm1/ddm1		Division of Agricultural Genetics, Department of Integrated Genetics, National Institute of Genetics, Research Organization of Information and Systems		ddm1/+ (x) ddm1/+	PRJDB3124	rosette leaf	Col-0	DRX026758	DRR029712
	SAMD00025289	ddm1/ddm1		Division of Agricultural Genetics, Department of Integrated Genetics, National Institute of Genetics, Research Organization of Information and Systems		ddm1/+ (x) ddm1/+	PRJDB3124	rosette leaf	Col-0	DRX026758	DRR029715
	SAMD00025290	ddm1/ddm1		Division of Agricultural Genetics, Department of Integrated Genetics, National Institute of Genetics, Research Organization of Information and Systems		ddm1/+ (x) ddm1/+	PRJDB3124	rosette leaf	Col-0	DRX026759	DRR029701
	SAMD00025290	ddm1/ddm1		Division of Agricultural Genetics, Department of Integrated Genetics, National Institute of Genetics, Research Organization of Information and Systems		ddm1/+ (x) ddm1/+	PRJDB3124	rosette leaf	Col-0	DRX026759	DRR029704
	SAMD00025290	ddm1/ddm1		Division of Agricultural Genetics, Department of Integrated Genetics, National Institute of Genetics, Research Organization of Information and Systems		ddm1/+ (x) ddm1/+	PRJDB3124	rosette leaf	Col-0	DRX026759	DRR029707
	SAMD00025290	ddm1/ddm1		Division of Agricultural Genetics, Department of Integrated Genetics, National Institute of Genetics, Research Organization of Information and Systems		ddm1/+ (x) ddm1/+	PRJDB3124	rosette leaf	Col-0	DRX026759	DRR029710
	SAMD00025290	ddm1/ddm1		Division of Agricultural Genetics, Department of Integrated Genetics, National Institute of Genetics, Research Organization of Information and Systems		ddm1/+ (x) ddm1/+	PRJDB3124	rosette leaf	Col-0	DRX026759	DRR029713
	SAMD00025290	ddm1/ddm1		Division of Agricultural Genetics, Department of Integrated Genetics, National Institute of Genetics, Research Organization of Information and Systems		ddm1/+ (x) ddm1/+	PRJDB3124	rosette leaf	Col-0	DRX026759	DRR029716
	SAMD00025291	ddm1/ddm1		Division of Agricultural Genetics, Department of Integrated Genetics, National Institute of Genetics, Research Organization of Information and Systems		ddm1/+ (x) ddm1/+	PRJDB3124	rosette leaf	Col-0	DRX026760	DRR029702
	SAMD00025291	ddm1/ddm1		Division of Agricultural Genetics, Department of Integrated Genetics, National Institute of Genetics, Research Organization of Information and Systems		ddm1/+ (x) ddm1/+	PRJDB3124	rosette leaf	Col-0	DRX026760	DRR029705
	SAMD00025291	ddm1/ddm1		Division of Agricultural Genetics, Department of Integrated Genetics, National Institute of Genetics, Research Organization of Information and Systems		ddm1/+ (x) ddm1/+	PRJDB3124	rosette leaf	Col-0	DRX026760	DRR029708
	SAMD00025291	ddm1/ddm1		Division of Agricultural Genetics, Department of Integrated Genetics, National Institute of Genetics, Research Organization of Information and Systems		ddm1/+ (x) ddm1/+	PRJDB3124	rosette leaf	Col-0	DRX026760	DRR029711
	SAMD00025291	ddm1/ddm1		Division of Agricultural Genetics, Department of Integrated Genetics, National Institute of Genetics, Research Organization of Information and Systems		ddm1/+ (x) ddm1/+	PRJDB3124	rosette leaf	Col-0	DRX026760	DRR029714
	SAMD00025291	ddm1/ddm1		Division of Agricultural Genetics, Department of Integrated Genetics, National Institute of Genetics, Research Organization of Information and Systems		ddm1/+ (x) ddm1/+	PRJDB3124	rosette leaf	Col-0	DRX026760	DRR029717
	SAMD00025293	ddm1/ddm1		Division of Agricultural Genetics, Department of Integrated Genetics, National Institute of Genetics, Research Organization of Information and Systems		ddm1/ddm1 (x) ddm1/ddm1	PRJDB3124	rosette leaf	Col-0	DRX026761	DRR029718
	SAMD00025293	ddm1/ddm1		Division of Agricultural Genetics, Department of Integrated Genetics, National Institute of Genetics, Research Organization of Information and Systems		ddm1/ddm1 (x) ddm1/ddm1	PRJDB3124	rosette leaf	Col-0	DRX026761	DRR029722
	SAMD00025293	ddm1/ddm1		Division of Agricultural Genetics, Department of Integrated Genetics, National Institute of Genetics, Research Organization of Information and Systems		ddm1/ddm1 (x) ddm1/ddm1	PRJDB3124	rosette leaf	Col-0	DRX026761	DRR029726
	SAMD00025293	ddm1/ddm1		Division of Agricultural Genetics, Department of Integrated Genetics, National Institute of Genetics, Research Organization of Information and Systems		ddm1/ddm1 (x) ddm1/ddm1	PRJDB3124	rosette leaf	Col-0	DRX026761	DRR029730
	SAMD00025293	ddm1/ddm1		Division of Agricultural Genetics, Department of Integrated Genetics, National Institute of Genetics, Research Organization of Information and Systems		ddm1/ddm1 (x) ddm1/ddm1	PRJDB3124	rosette leaf	Col-0	DRX026761	DRR029734
	SAMD00025293	ddm1/ddm1		Division of Agricultural Genetics, Department of Integrated Genetics, National Institute of Genetics, Research Organization of Information and Systems		ddm1/ddm1 (x) ddm1/ddm1	PRJDB3124	rosette leaf	Col-0	DRX026761	DRR029738
	SAMD00025294	ddm1/ddm1		Division of Agricultural Genetics, Department of Integrated Genetics, National Institute of Genetics, Research Organization of Information and Systems		ddm1/ddm1 (x) ddm1/ddm1	PRJDB3124	rosette leaf	Col-0	DRX026762	DRR029719
	SAMD00025294	ddm1/ddm1		Division of Agricultural Genetics, Department of Integrated Genetics, National Institute of Genetics, Research Organization of Information and Systems		ddm1/ddm1 (x) ddm1/ddm1	PRJDB3124	rosette leaf	Col-0	DRX026762	DRR029723
	SAMD00025294	ddm1/ddm1		Division of Agricultural Genetics, Department of Integrated Genetics, National Institute of Genetics, Research Organization of Information and Systems		ddm1/ddm1 (x) ddm1/ddm1	PRJDB3124	rosette leaf	Col-0	DRX026762	DRR029727
	SAMD00025294	ddm1/ddm1		Division of Agricultural Genetics, Department of Integrated Genetics, National Institute of Genetics, Research Organization of Information and Systems		ddm1/ddm1 (x) ddm1/ddm1	PRJDB3124	rosette leaf	Col-0	DRX026762	DRR029731
	SAMD00025294	ddm1/ddm1		Division of Agricultural Genetics, Department of Integrated Genetics, National Institute of Genetics, Research Organization of Information and Systems		ddm1/ddm1 (x) ddm1/ddm1	PRJDB3124	rosette leaf	Col-0	DRX026762	DRR029735
	SAMD00025294	ddm1/ddm1		Division of Agricultural Genetics, Department of Integrated Genetics, National Institute of Genetics, Research Organization of Information and Systems		ddm1/ddm1 (x) ddm1/ddm1	PRJDB3124	rosette leaf	Col-0	DRX026762	DRR029739
	SAMD00025295	ddm1/ddm1		Division of Agricultural Genetics, Department of Integrated Genetics, National Institute of Genetics, Research Organization of Information and Systems		ddm1/ddm1 (x) ddm1/ddm1	PRJDB3124	rosette leaf	Col-0	DRX026763	DRR029720
	SAMD00025295	ddm1/ddm1		Division of Agricultural Genetics, Department of Integrated Genetics, National Institute of Genetics, Research Organization of Information and Systems		ddm1/ddm1 (x) ddm1/ddm1	PRJDB3124	rosette leaf	Col-0	DRX026763	DRR029724
	SAMD00025295	ddm1/ddm1		Division of Agricultural Genetics, Department of Integrated Genetics, National Institute of Genetics, Research Organization of Information and Systems		ddm1/ddm1 (x) ddm1/ddm1	PRJDB3124	rosette leaf	Col-0	DRX026763	DRR029728
	SAMD00025295	ddm1/ddm1		Division of Agricultural Genetics, Department of Integrated Genetics, National Institute of Genetics, Research Organization of Information and Systems		ddm1/ddm1 (x) ddm1/ddm1	PRJDB3124	rosette leaf	Col-0	DRX026763	DRR029732
	SAMD00025295	ddm1/ddm1		Division of Agricultural Genetics, Department of Integrated Genetics, National Institute of Genetics, Research Organization of Information and Systems		ddm1/ddm1 (x) ddm1/ddm1	PRJDB3124	rosette leaf	Col-0	DRX026763	DRR029736
	SAMD00025295	ddm1/ddm1		Division of Agricultural Genetics, Department of Integrated Genetics, National Institute of Genetics, Research Organization of Information and Systems		ddm1/ddm1 (x) ddm1/ddm1	PRJDB3124	rosette leaf	Col-0	DRX026763	DRR029740
	SAMD00025296	ddm1/ddm1		Division of Agricultural Genetics, Department of Integrated Genetics, National Institute of Genetics, Research Organization of Information and Systems		ddm1/ddm1 (x) ddm1/ddm1	PRJDB3124	rosette leaf	Col-0	DRX026764	DRR029721
	SAMD00025296	ddm1/ddm1		Division of Agricultural Genetics, Department of Integrated Genetics, National Institute of Genetics, Research Organization of Information and Systems		ddm1/ddm1 (x) ddm1/ddm1	PRJDB3124	rosette leaf	Col-0	DRX026764	DRR029725
	SAMD00025296	ddm1/ddm1		Division of Agricultural Genetics, Department of Integrated Genetics, National Institute of Genetics, Research Organization of Information and Systems		ddm1/ddm1 (x) ddm1/ddm1	PRJDB3124	rosette leaf	Col-0	DRX026764	DRR029729
	SAMD00025296	ddm1/ddm1		Division of Agricultural Genetics, Department of Integrated Genetics, National Institute of Genetics, Research Organization of Information and Systems		ddm1/ddm1 (x) ddm1/ddm1	PRJDB3124	rosette leaf	Col-0	DRX026764	DRR029733
	SAMD00025296	ddm1/ddm1		Division of Agricultural Genetics, Department of Integrated Genetics, National Institute of Genetics, Research Organization of Information and Systems		ddm1/ddm1 (x) ddm1/ddm1	PRJDB3124	rosette leaf	Col-0	DRX026764	DRR029737
	SAMD00025296	ddm1/ddm1		Division of Agricultural Genetics, Department of Integrated Genetics, National Institute of Genetics, Research Organization of Information and Systems		ddm1/ddm1 (x) ddm1/ddm1	PRJDB3124	rosette leaf	Col-0	DRX026764	DRR029741
	SAMD00025292	wt		Division of Agricultural Genetics, Department of Integrated Genetics, National Institute of Genetics, Research Organization of Information and Systems		ddm1/+ (x) ddm1/+	PRJDB3124	rosette leaf	Col-0	DRX026765	DRR029742
	SAMD00025292	wt		Division of Agricultural Genetics, Department of Integrated Genetics, National Institute of Genetics, Research Organization of Information and Systems		ddm1/+ (x) ddm1/+	PRJDB3124	rosette leaf	Col-0	DRX026765	DRR029743
	SAMD00025292	wt		Division of Agricultural Genetics, Department of Integrated Genetics, National Institute of Genetics, Research Organization of Information and Systems		ddm1/+ (x) ddm1/+	PRJDB3124	rosette leaf	Col-0	DRX026765	DRR029744
	SAMD00025292	wt		Division of Agricultural Genetics, Department of Integrated Genetics, National Institute of Genetics, Research Organization of Information and Systems		ddm1/+ (x) ddm1/+	PRJDB3124	rosette leaf	Col-0	DRX026765	DRR029745
	SAMD00025292	wt		Division of Agricultural Genetics, Department of Integrated Genetics, National Institute of Genetics, Research Organization of Information and Systems		ddm1/+ (x) ddm1/+	PRJDB3124	rosette leaf	Col-0	DRX026765	DRR029746
	SAMD00025292	wt		Division of Agricultural Genetics, Department of Integrated Genetics, National Institute of Genetics, Research Organization of Information and Systems		ddm1/+ (x) ddm1/+	PRJDB3124	rosette leaf	Col-0	DRX026765	DRR029747
	SAMD00020200	ibm1/ibm1		Division of Agricultural Genetics, Department of Integrated Genetics, National Institute of Genetics, Research Organization of Information and Systems		ibm1/+ (x) ibm1/+	PRJDB3125	rosette leaf	Col-0	DRX021354	DRR023300
	SAMD00020201	ibm1/ibm1		Division of Agricultural Genetics, Department of Integrated Genetics, National Institute of Genetics, Research Organization of Information and Systems		ibm1/+ (x) ibm1/+	PRJDB3125	rosette leaf	Col-0	DRX021355	DRR023301
	SAMD00020202	ibm1/ibm1		Division of Agricultural Genetics, Department of Integrated Genetics, National Institute of Genetics, Research Organization of Information and Systems		ibm1/+ (x) ibm1/+	PRJDB3125	rosette leaf	Col-0	DRX021356	DRR023302
	SAMD00020203	ibm1/ibm1		Division of Agricultural Genetics, Department of Integrated Genetics, National Institute of Genetics, Research Organization of Information and Systems		ibm1/ibm1 (x) ibm1/ibm1	PRJDB3125	rosette leaf	Col-0	DRX021357	DRR023303
	SAMD00020204	ibm1/ibm1		Division of Agricultural Genetics, Department of Integrated Genetics, National Institute of Genetics, Research Organization of Information and Systems		ibm1/ibm1 (x) ibm1/ibm1	PRJDB3125	rosette leaf	Col-0	DRX021358	DRR023304
	SAMD00020205	ibm1/ibm1		Division of Agricultural Genetics, Department of Integrated Genetics, National Institute of Genetics, Research Organization of Information and Systems		ibm1/ibm1 (x) ibm1/ibm1	PRJDB3125	rosette leaf	Col-0	DRX021359	DRR023305
	SAMD00020206	ibm1/ibm1		Division of Agricultural Genetics, Department of Integrated Genetics, National Institute of Genetics, Research Organization of Information and Systems		ibm1/ibm1 (x) ibm1/ibm1	PRJDB3125	rosette leaf	Col-0	DRX021360	DRR023306
	SAMEA1094186	wt		Max Planck Institute for Developmental Biology, Tuebingen, Germany		wt (x) wt	PRJEB2678	rosette leaf	Col-0	ERX023608	ERR046546
	SAMEA1094186	wt		Max Planck Institute for Developmental Biology, Tuebingen, Germany		wt (x) wt	PRJEB2678	rosette leaf	Col-0	ERX023609	ERR046547
	SAMEA1094186	wt		Max Planck Institute for Developmental Biology, Tuebingen, Germany		wt (x) wt	PRJEB2678	rosette leaf	Col-0	ERX023610	ERR046548
	SAMEA1094186	wt		Max Planck Institute for Developmental Biology, Tuebingen, Germany		wt (x) wt	PRJEB2678	rosette leaf	Col-0	ERX023611	ERR046549
	SAMEA1094186	wt		Max Planck Institute for Developmental Biology, Tuebingen, Germany		wt (x) wt	PRJEB2678	rosette leaf	Col-0	ERX023612	ERR046550
	SAMEA1094186	wt		Max Planck Institute for Developmental Biology, Tuebingen, Germany		wt (x) wt	PRJEB2678	rosette leaf	Col-0	ERX023613	ERR046551
	SAMEA1094186	wt		Max Planck Institute for Developmental Biology, Tuebingen, Germany		wt (x) wt	PRJEB2678	rosette leaf	Col-0	ERX023614	ERR046552
	SAMEA1094186	wt		Max Planck Institute for Developmental Biology, Tuebingen, Germany		wt (x) wt	PRJEB2678	rosette leaf	Col-0	ERX023615	ERR046553
	SAMEA1094186	wt		Max Planck Institute for Developmental Biology, Tuebingen, Germany		wt (x) wt	PRJEB2678	rosette leaf	Col-0	ERX023616	ERR046554
	SAMEA1094186	wt		Max Planck Institute for Developmental Biology, Tuebingen, Germany		wt (x) wt	PRJEB2678	rosette leaf	Col-0	ERX023617	ERR046555
	SAMEA1094186	wt		Max Planck Institute for Developmental Biology, Tuebingen, Germany		wt (x) wt	PRJEB2678	rosette leaf	Col-0	ERX023618	ERR046556
	SAMEA1094186	wt		Max Planck Institute for Developmental Biology, Tuebingen, Germany		wt (x) wt	PRJEB2678	rosette leaf	Col-0	ERX023619	ERR046557
	SAMEA1094186	wt		Max Planck Institute for Developmental Biology, Tuebingen, Germany		wt (x) wt	PRJEB2678	rosette leaf	Col-0	ERX023620	ERR046558
	SAMEA1094186	wt		Max Planck Institute for Developmental Biology, Tuebingen, Germany		wt (x) wt	PRJEB2678	rosette leaf	Col-0	ERX023621	ERR046559
	SAMEA1094186	wt		Max Planck Institute for Developmental Biology, Tuebingen, Germany		wt (x) wt	PRJEB2678	rosette leaf	Col-0	ERX023622	ERR046560
	SAMEA1094186	wt		Max Planck Institute for Developmental Biology, Tuebingen, Germany		wt (x) wt	PRJEB2678	rosette leaf	Col-0	ERX023623	ERR046561
	SAMEA1094186	wt		Max Planck Institute for Developmental Biology, Tuebingen, Germany		wt (x) wt	PRJEB2678	rosette leaf	Col-0	ERX023624	ERR046562
	SAMEA1094186	wt		Max Planck Institute for Developmental Biology, Tuebingen, Germany		wt (x) wt	PRJEB2678	rosette leaf	Col-0	ERX023625	ERR046563
	SAMEA1094186	wt		Max Planck Institute for Developmental Biology, Tuebingen, Germany		wt (x) wt	PRJEB2678	rosette leaf	Col-0	ERX023626	ERR046564
	SAMEA1094186	wt		Max Planck Institute for Developmental Biology, Tuebingen, Germany		wt (x) wt	PRJEB2678	rosette leaf	Col-0	ERX023627	ERR046565
	SAMEA1094186	wt		Max Planck Institute for Developmental Biology, Tuebingen, Germany		wt (x) wt	PRJEB2678	rosette leaf	Col-0	ERX023628	ERR046566
	SAMEA1094186	wt		Max Planck Institute for Developmental Biology, Tuebingen, Germany		wt (x) wt	PRJEB2678	rosette leaf	Col-0	ERX023629	ERR046567
	SAMEA1094186	wt		Max Planck Institute for Developmental Biology, Tuebingen, Germany		wt (x) wt	PRJEB2678	rosette leaf	Col-0	ERX023630	ERR046568
	SAMEA1094186	wt		Max Planck Institute for Developmental Biology, Tuebingen, Germany		wt (x) wt	PRJEB2678	rosette leaf	Col-0	ERX023631	ERR046569
	SAMEA1094186	wt		Max Planck Institute for Developmental Biology, Tuebingen, Germany		wt (x) wt	PRJEB2678	rosette leaf	Col-0	ERX023632	ERR046570
	SAMEA1094186	wt		Max Planck Institute for Developmental Biology, Tuebingen, Germany		wt (x) wt	PRJEB2678	rosette leaf	Col-0	ERX023633	ERR046571
	SAMEA1094186	wt		Max Planck Institute for Developmental Biology, Tuebingen, Germany		wt (x) wt	PRJEB2678	rosette leaf	Col-0	ERX023634	ERR046572
	SAMEA1094186	wt		Max Planck Institute for Developmental Biology, Tuebingen, Germany		wt (x) wt	PRJEB2678	rosette leaf	Col-0	ERX023635	ERR046573
	SAMEA1094186	wt		Max Planck Institute for Developmental Biology, Tuebingen, Germany		wt (x) wt	PRJEB2678	rosette leaf	Col-0	ERX023636	ERR046574
	SAMEA1094186	wt		Max Planck Institute for Developmental Biology, Tuebingen, Germany		wt (x) wt	PRJEB2678	rosette leaf	Col-0	ERX023637	ERR046575
	SAMEA3569512	wt	LD16:8	DEPARTMENT OF PLANT SCIENCES UNIVERSITY OF CAMBRIDGE	3-5 weeks		PRJEB11168	rosette leaf	Col-0	ERX1119419	ERR1039947
	SAMEA3569513	420-cen3 x met1/+ F1	LD16:8	DEPARTMENT OF PLANT SCIENCES UNIVERSITY OF CAMBRIDGE	3-5 weeks		PRJEB11168	rosette leaf	Col-0	ERX1119420	ERR1039948
	SAMEA3569514	420-cen3 x met1/+ F1	LD16:8	DEPARTMENT OF PLANT SCIENCES UNIVERSITY OF CAMBRIDGE	3-5 weeks		PRJEB11168	rosette leaf	Col-0	ERX1119421	ERR1039949
	SAMEA3569515	420-cen3 x met1/+ F1	LD16:8	DEPARTMENT OF PLANT SCIENCES UNIVERSITY OF CAMBRIDGE	3-5 weeks		PRJEB11168	rosette leaf	Col-0	ERX1119422	ERR1039950
	SAMEA3569516	420-cen3 x met1/+ F1	LD16:8	DEPARTMENT OF PLANT SCIENCES UNIVERSITY OF CAMBRIDGE	3-5 weeks		PRJEB11168	rosette leaf	Col-0	ERX1119423	ERR1039951
	SAMEA3569517	420-cen3 x met1/+ F1	LD16:8	DEPARTMENT OF PLANT SCIENCES UNIVERSITY OF CAMBRIDGE	3-5 weeks		PRJEB11168	rosette leaf	Col-0	ERX1119424	ERR1039952
	SAMEA3569518	420-cen3 x met1/+ F1	LD16:8	DEPARTMENT OF PLANT SCIENCES UNIVERSITY OF CAMBRIDGE	3-5 weeks		PRJEB11168	rosette leaf	Col-0	ERX1119425	ERR1039953
	SAMEA3569519	420-cen3 x met1/+ F1	LD16:8	DEPARTMENT OF PLANT SCIENCES UNIVERSITY OF CAMBRIDGE	3-5 weeks		PRJEB11168	rosette leaf	Col-0	ERX1119426	ERR1039954
	SAMEA3569520	met1/+	LD16:8	DEPARTMENT OF PLANT SCIENCES UNIVERSITY OF CAMBRIDGE	3-5 weeks		PRJEB11168	rosette leaf	Col-0	ERX1119427	ERR1039955
	SAMEA3569521	420-cen3 x met1/+ F1	LD16:8	DEPARTMENT OF PLANT SCIENCES UNIVERSITY OF CAMBRIDGE	3-5 weeks		PRJEB11168	rosette leaf	Col-0	ERX1119428	ERR1039956
	SAMEA3569522	420-cen3 x met1/+ F1	LD16:8	DEPARTMENT OF PLANT SCIENCES UNIVERSITY OF CAMBRIDGE	3-5 weeks		PRJEB11168	rosette leaf	Col-0	ERX1119429	ERR1039957
	SAMEA3569523	420-cen3 x met1/+ F1	LD16:8	DEPARTMENT OF PLANT SCIENCES UNIVERSITY OF CAMBRIDGE	3-5 weeks		PRJEB11168	rosette leaf	Col-0	ERX1119430	ERR1039958
	SAMEA3569524	420-cen3 x met1/+ F1	LD16:8	DEPARTMENT OF PLANT SCIENCES UNIVERSITY OF CAMBRIDGE	3-5 weeks		PRJEB11168	rosette leaf	Col-0	ERX1119431	ERR1039959
	SAMEA3569525	420-cen3 x met1/+ F1	LD16:8	DEPARTMENT OF PLANT SCIENCES UNIVERSITY OF CAMBRIDGE	3-5 weeks		PRJEB11168	rosette leaf	Col-0	ERX1119432	ERR1039960
	SAMEA3569526	420-cen3 x met1/+ F1	LD16:8	DEPARTMENT OF PLANT SCIENCES UNIVERSITY OF CAMBRIDGE	3-5 weeks		PRJEB11168	rosette leaf	Col-0	ERX1119433	ERR1039961
	SAMEA3569527	420-cen3 x met1/+ F1	LD16:8	DEPARTMENT OF PLANT SCIENCES UNIVERSITY OF CAMBRIDGE	3-5 weeks		PRJEB11168	rosette leaf	Col-0	ERX1119434	ERR1039962
	SAMEA3706817	met1/+		Centre National de la Recherche Scientifique	3 weeks		PRJEB9919	rosette leaf	Col-0/Ler-0	ERX1262642	ERR1189153
	SAMEA3706818	met1/+		Centre National de la Recherche Scientifique	3 weeks		PRJEB9919	rosette leaf	Col-0/Ler-0	ERX1262643	ERR1189154
	SAMEA3706819	met1/+		Centre National de la Recherche Scientifique	3 weeks		PRJEB9919	rosette leaf	Col-0/Ler-0	ERX1262644	ERR1189155
	SAMEA3706820	met1/+		Centre National de la Recherche Scientifique	3 weeks		PRJEB9919	rosette leaf	Col-0/Ler-0	ERX1262645	ERR1189156
	SAMEA3706821	met1/+		Centre National de la Recherche Scientifique	3 weeks		PRJEB9919	rosette leaf	Col-0/Ler-0	ERX1262646	ERR1189157
	SAMEA3706822	met1		Centre National de la Recherche Scientifique	3 weeks	met1 (x) met1	PRJEB9919	rosette leaf	Col-0/Ler-0	ERX1262647	ERR1189158
	SAMEA3706823	met1/+		Centre National de la Recherche Scientifique	mature	met1/+ (x) met1/+	PRJEB9919	rosette leaf	Col-0/Ler-0	ERX1262648	ERR1189159
	SAMEA3487089	wt		Centre National de la Recherche Scientifique			PRJEB9919	rosette leaf	Col-0	ERX1042641	ERR965674
	SAMEA3487090	wt		Centre National de la Recherche Scientifique			PRJEB9919	rosette leaf	Col-0	ERX1042642	ERR965675
	SAMEA3487091	met1-3		Centre National de la Recherche Scientifique			PRJEB9919	rosette leaf	Col-0	ERX1042643	ERR965676
	SAMEA3487092	met1-3		Centre National de la Recherche Scientifique			PRJEB9919	rosette leaf	Col-0	ERX1042644	ERR965677
	SAMEA3487093	wt/met1-3		Centre National de la Recherche Scientifique			PRJEB9919	rosette leaf	Col-0	ERX1042645	ERR965678
	SAMEA3487094	wt/met1-3		Centre National de la Recherche Scientifique			PRJEB9919	rosette leaf	Col-0	ERX1042646	ERR965679
	SAMEA3487095	wt/met1-3		Centre National de la Recherche Scientifique			PRJEB9919	rosette leaf	Col-0	ERX1042647	ERR965680
	SAMEA3487096	wt/met1-3		Centre National de la Recherche Scientifique			PRJEB9919	rosette leaf	Col-0	ERX1042648	ERR965681
	SAMEA2668237	wt		Max Planck Institute for Developmental Biology, Tuebingen, Germany			PRJEB6701	root	Col-0	ERX534139	ERR575727
	SAMEA2668237	wt		Max Planck Institute for Developmental Biology, Tuebingen, Germany			PRJEB6701	root	Col-0	ERX534143	ERR575731
	SAMEA2668238	wt		Max Planck Institute for Developmental Biology, Tuebingen, Germany			PRJEB6701	shoot	Col-0	ERX534140	ERR575728
	SAMEA2668238	wt		Max Planck Institute for Developmental Biology, Tuebingen, Germany			PRJEB6701	shoot	Col-0	ERX534144	ERR575732
cold	SAMEA2668239	wt		Max Planck Institute for Developmental Biology, Tuebingen, Germany			PRJEB6701	root	Col-0	ERX534141	ERR575729
cold	SAMEA2668239	wt		Max Planck Institute for Developmental Biology, Tuebingen, Germany			PRJEB6701	root	Col-0	ERX534145	ERR575733
cold	SAMEA2668240	wt		Max Planck Institute for Developmental Biology, Tuebingen, Germany			PRJEB6701	shoot	Col-0	ERX534142	ERR575730
cold	SAMEA2668240	wt		Max Planck Institute for Developmental Biology, Tuebingen, Germany			PRJEB6701	shoot	Col-0	ERX534146	ERR575734
	SAMEA2696861	h1.1_h1.2_h1.3	LD16:8	INSTITUTE OF BIOCHEMISTRY AND BIOPHYSICS, POLISH ACADEMY OF SCIENCES	seedling	h1.1_h1.2 x h1.3	PRJEB6953	whole organism	Col-0	ERX535551	ERR577144
	SAMEA2696864	wt	LD16:8	INSTITUTE OF BIOCHEMISTRY AND BIOPHYSICS, POLISH ACADEMY OF SCIENCES	seedling	wt (x) wt	PRJEB6953	whole organism	Col-0	ERX535554	ERR577149
	SAMEA2696857	h1.1_h1.2_h1.3	LD16:8	INSTITUTE OF BIOCHEMISTRY AND BIOPHYSICS, POLISH ACADEMY OF SCIENCES	seedling	h1.1_h1.2 x h1.3	PRJEB6953	whole organism	Col-0	ERX535547	ERR577151
	SAMEA2696867	wt	LD16:8	INSTITUTE OF BIOCHEMISTRY AND BIOPHYSICS, POLISH ACADEMY OF SCIENCES	seedling	wt (x) wt	PRJEB6953	whole organism	Col-0	ERX535557	ERR577154
25 mM NaCl	SAMEA3484754	wt	LD16:8	Max Planck Institute for Developmental Biology, Tuebingen, Germany	adult	P0	PRJEB9076	sperm cell	Col-0	ERX1041525	ERR964562
25 mM NaCl	SAMEA3484754	wt	LD16:8	Max Planck Institute for Developmental Biology, Tuebingen, Germany	adult	P0	PRJEB9076	sperm cell	Col-0	ERX1041527	ERR964564
25 mM NaCl	SAMEA3484754	wt	LD16:8	Max Planck Institute for Developmental Biology, Tuebingen, Germany	adult	P0	PRJEB9076	sperm cell	Col-0	ERX1041528	ERR964565
25 mM NaCl	SAMEA3484754	wt	LD16:8	Max Planck Institute for Developmental Biology, Tuebingen, Germany	adult	P0	PRJEB9076	sperm cell	Col-0	ERX1041530	ERR964567
25 mM NaCl	SAMEA3484755	wt	LD16:8	Max Planck Institute for Developmental Biology, Tuebingen, Germany	adult	P0	PRJEB9076	vegetative nucleus	Col-0	ERX1041526	ERR964563
25 mM NaCl	SAMEA3484755	wt	LD16:8	Max Planck Institute for Developmental Biology, Tuebingen, Germany	adult	P0	PRJEB9076	vegetative nucleus	Col-0	ERX1041529	ERR964566
25 mM NaCl	SAMEA3484755	wt	LD16:8	Max Planck Institute for Developmental Biology, Tuebingen, Germany	adult	P0	PRJEB9076	vegetative nucleus	Col-0	ERX1041531	ERR964568
25 mM NaCl	SAMEA3484755	wt	LD16:8	Max Planck Institute for Developmental Biology, Tuebingen, Germany	adult	P0	PRJEB9076	vegetative nucleus	Col-0	ERX1041532	ERR964569
75 mM NaCl	SAMEA3484756	wt	LD16:8	Max Planck Institute for Developmental Biology, Tuebingen, Germany	adult	P0	PRJEB9076	sperm cell	Col-0	ERX1041533	ERR964570
75 mM NaCl	SAMEA3484756	wt	LD16:8	Max Planck Institute for Developmental Biology, Tuebingen, Germany	adult	P0	PRJEB9076	sperm cell	Col-0	ERX1041536	ERR964573
75 mM NaCl	SAMEA3484756	wt	LD16:8	Max Planck Institute for Developmental Biology, Tuebingen, Germany	adult	P0	PRJEB9076	sperm cell	Col-0	ERX1041539	ERR964576
75 mM NaCl	SAMEA3484756	wt	LD16:8	Max Planck Institute for Developmental Biology, Tuebingen, Germany	adult	P0	PRJEB9076	sperm cell	Col-0	ERX1041540	ERR964577
75 mM NaCl	SAMEA3484757	wt	LD16:8	Max Planck Institute for Developmental Biology, Tuebingen, Germany	adult	P0	PRJEB9076	vegetative nucleus	Col-0	ERX1041534	ERR964571
75 mM NaCl	SAMEA3484757	wt	LD16:8	Max Planck Institute for Developmental Biology, Tuebingen, Germany	adult	P0	PRJEB9076	vegetative nucleus	Col-0	ERX1041535	ERR964572
75 mM NaCl	SAMEA3484757	wt	LD16:8	Max Planck Institute for Developmental Biology, Tuebingen, Germany	adult	P0	PRJEB9076	vegetative nucleus	Col-0	ERX1041537	ERR964574
75 mM NaCl	SAMEA3484757	wt	LD16:8	Max Planck Institute for Developmental Biology, Tuebingen, Germany	adult	P0	PRJEB9076	vegetative nucleus	Col-0	ERX1041538	ERR964575
75 mM NaCl	SAMEA3484757	wt	LD16:8	Max Planck Institute for Developmental Biology, Tuebingen, Germany	adult	P0	PRJEB9076	vegetative nucleus	Col-0	ERX1041541	ERR964578
75 mM NaCl	SAMEA3484757	wt	LD16:8	Max Planck Institute for Developmental Biology, Tuebingen, Germany	adult	P0	PRJEB9076	vegetative nucleus	Col-0	ERX1041542	ERR964579
NaCl control	SAMEA3484752	wt	LD16:8	Max Planck Institute for Developmental Biology, Tuebingen, Germany	adult	P0	PRJEB9076	sperm cell	Col-0	ERX1041543	ERR964580
NaCl control	SAMEA3484752	wt	LD16:8	Max Planck Institute for Developmental Biology, Tuebingen, Germany	adult	P0	PRJEB9076	sperm cell	Col-0	ERX1041545	ERR964582
NaCl control	SAMEA3484752	wt	LD16:8	Max Planck Institute for Developmental Biology, Tuebingen, Germany	adult	P0	PRJEB9076	sperm cell	Col-0	ERX1041547	ERR964584
NaCl control	SAMEA3484753	wt	LD16:8	Max Planck Institute for Developmental Biology, Tuebingen, Germany	adult	P0	PRJEB9076	vegetative nucleus	Col-0	ERX1041544	ERR964581
NaCl control	SAMEA3484753	wt	LD16:8	Max Planck Institute for Developmental Biology, Tuebingen, Germany	adult	P0	PRJEB9076	vegetative nucleus	Col-0	ERX1041546	ERR964583
NaCl control	SAMEA3484753	wt	LD16:8	Max Planck Institute for Developmental Biology, Tuebingen, Germany	adult	P0	PRJEB9076	vegetative nucleus	Col-0	ERX1041548	ERR964585
	SAMEA3484762	wt	LD16:8	Max Planck Institute for Developmental Biology, Tuebingen, Germany	adult	P1 25 mM NaCl	PRJEB9076	rosette leaf	Col-0	ERX1041549	ERR964586
	SAMEA3484762	wt	LD16:8	Max Planck Institute for Developmental Biology, Tuebingen, Germany	adult	P1 25 mM NaCl	PRJEB9076	rosette leaf	Col-0	ERX1041550	ERR964587
	SAMEA3484762	wt	LD16:8	Max Planck Institute for Developmental Biology, Tuebingen, Germany	adult	P1 25 mM NaCl	PRJEB9076	rosette leaf	Col-0	ERX1041551	ERR964588
	SAMEA3484762	wt	LD16:8	Max Planck Institute for Developmental Biology, Tuebingen, Germany	adult	P1 25 mM NaCl	PRJEB9076	rosette leaf	Col-0	ERX1041552	ERR964589
	SAMEA3484763	wt	LD16:8	Max Planck Institute for Developmental Biology, Tuebingen, Germany	adult	P1 75 mM NaCl	PRJEB9076	rosette leaf	Col-0	ERX1041553	ERR964590
	SAMEA3484763	wt	LD16:8	Max Planck Institute for Developmental Biology, Tuebingen, Germany	adult	P1 75 mM NaCl	PRJEB9076	rosette leaf	Col-0	ERX1041554	ERR964591
	SAMEA3484763	wt	LD16:8	Max Planck Institute for Developmental Biology, Tuebingen, Germany	adult	P1 75 mM NaCl	PRJEB9076	rosette leaf	Col-0	ERX1041555	ERR964592
	SAMEA3484761	wt	LD16:8	Max Planck Institute for Developmental Biology, Tuebingen, Germany	adult	P1 control	PRJEB9076	rosette leaf	Col-0	ERX1041556	ERR964593
	SAMEA3484761	wt	LD16:8	Max Planck Institute for Developmental Biology, Tuebingen, Germany	adult	P1 control	PRJEB9076	rosette leaf	Col-0	ERX1041557	ERR964594
	SAMEA3484761	wt	LD16:8	Max Planck Institute for Developmental Biology, Tuebingen, Germany	adult	P1 control	PRJEB9076	rosette leaf	Col-0	ERX1041558	ERR964595
	SAMEA3484765	wt	LD16:8	Max Planck Institute for Developmental Biology, Tuebingen, Germany	adult	P2 25 mM NaCl	PRJEB9076	rosette leaf	Col-0	ERX1041559	ERR964596
	SAMEA3484765	wt	LD16:8	Max Planck Institute for Developmental Biology, Tuebingen, Germany	adult	P2 25 mM NaCl	PRJEB9076	rosette leaf	Col-0	ERX1041560	ERR964597
	SAMEA3484765	wt	LD16:8	Max Planck Institute for Developmental Biology, Tuebingen, Germany	adult	P2 25 mM NaCl	PRJEB9076	rosette leaf	Col-0	ERX1041561	ERR964598
	SAMEA3484766	wt	LD16:8	Max Planck Institute for Developmental Biology, Tuebingen, Germany	adult	P2 75 mM NaCl	PRJEB9076	rosette leaf	Col-0	ERX1041562	ERR964599
	SAMEA3484766	wt	LD16:8	Max Planck Institute for Developmental Biology, Tuebingen, Germany	adult	P2 75 mM NaCl	PRJEB9076	rosette leaf	Col-0	ERX1041563	ERR964600
	SAMEA3484764	wt	LD16:8	Max Planck Institute for Developmental Biology, Tuebingen, Germany	adult	P2 control	PRJEB9076	rosette leaf	Col-0	ERX1041564	ERR964601
	SAMEA3484764	wt	LD16:8	Max Planck Institute for Developmental Biology, Tuebingen, Germany	adult	P2 control	PRJEB9076	rosette leaf	Col-0	ERX1041565	ERR964602
	SAMEA3484764	wt	LD16:8	Max Planck Institute for Developmental Biology, Tuebingen, Germany	adult	P2 control	PRJEB9076	rosette leaf	Col-0	ERX1041566	ERR964603
	SAMEA3484764	wt	LD16:8	Max Planck Institute for Developmental Biology, Tuebingen, Germany	adult	P2 control	PRJEB9076	rosette leaf	Col-0	ERX1041567	ERR964604
	SAMEA3484771	wt	LD16:8	Max Planck Institute for Developmental Biology, Tuebingen, Germany	adult	P1 25mm NaCl	PRJEB9076	rosette leaf	Col-0	ERX1041568	ERR964605
	SAMEA3484771	wt	LD16:8	Max Planck Institute for Developmental Biology, Tuebingen, Germany	adult	P1 25mm NaCl	PRJEB9076	rosette leaf	Col-0	ERX1041569	ERR964606
	SAMEA3484771	wt	LD16:8	Max Planck Institute for Developmental Biology, Tuebingen, Germany	adult	P1 25mm NaCl	PRJEB9076	rosette leaf	Col-0	ERX1041570	ERR964607
	SAMEA3484771	wt	LD16:8	Max Planck Institute for Developmental Biology, Tuebingen, Germany	adult	P1 25mm NaCl	PRJEB9076	rosette leaf	Col-0	ERX1041571	ERR964608
	SAMEA3484772	wt	LD16:8	Max Planck Institute for Developmental Biology, Tuebingen, Germany	adult	P1 75mm NaCl	PRJEB9076	rosette leaf	Col-0	ERX1041572	ERR964609
	SAMEA3484772	wt	LD16:8	Max Planck Institute for Developmental Biology, Tuebingen, Germany	adult	P1 75mm NaCl	PRJEB9076	rosette leaf	Col-0	ERX1041573	ERR964610
	SAMEA3484772	wt	LD16:8	Max Planck Institute for Developmental Biology, Tuebingen, Germany	adult	P1 75mm NaCl	PRJEB9076	rosette leaf	Col-0	ERX1041574	ERR964611
	SAMEA3484772	wt	LD16:8	Max Planck Institute for Developmental Biology, Tuebingen, Germany	adult	P1 75mm NaCl	PRJEB9076	rosette leaf	Col-0	ERX1041575	ERR964612
	SAMEA3484770	wt	LD16:8	Max Planck Institute for Developmental Biology, Tuebingen, Germany	adult	P1 control	PRJEB9076	rosette leaf	Col-0	ERX1041576	ERR964613
	SAMEA3484770	wt	LD16:8	Max Planck Institute for Developmental Biology, Tuebingen, Germany	adult	P1 control	PRJEB9076	rosette leaf	Col-0	ERX1041577	ERR964614
	SAMEA3484770	wt	LD16:8	Max Planck Institute for Developmental Biology, Tuebingen, Germany	adult	P1 control	PRJEB9076	rosette leaf	Col-0	ERX1041578	ERR964615
	SAMEA3484770	wt	LD16:8	Max Planck Institute for Developmental Biology, Tuebingen, Germany	adult	P1 control	PRJEB9076	rosette leaf	Col-0	ERX1041579	ERR964616
	SAMEA3484774	wt	LD16:8	Max Planck Institute for Developmental Biology, Tuebingen, Germany	adult	P2 25mm NaCl	PRJEB9076	rosette leaf	Col-0	ERX1041580	ERR964617
	SAMEA3484774	wt	LD16:8	Max Planck Institute for Developmental Biology, Tuebingen, Germany	adult	P2 25mm NaCl	PRJEB9076	rosette leaf	Col-0	ERX1041581	ERR964618
	SAMEA3484774	wt	LD16:8	Max Planck Institute for Developmental Biology, Tuebingen, Germany	adult	P2 25mm NaCl	PRJEB9076	rosette leaf	Col-0	ERX1041582	ERR964619
	SAMEA3484774	wt	LD16:8	Max Planck Institute for Developmental Biology, Tuebingen, Germany	adult	P2 25mm NaCl	PRJEB9076	rosette leaf	Col-0	ERX1041583	ERR964620
	SAMEA3484775	wt	LD16:8	Max Planck Institute for Developmental Biology, Tuebingen, Germany	adult	P2 75mm NaCl	PRJEB9076	rosette leaf	Col-0	ERX1041584	ERR964621
	SAMEA3484775	wt	LD16:8	Max Planck Institute for Developmental Biology, Tuebingen, Germany	adult	P2 75mm NaCl	PRJEB9076	rosette leaf	Col-0	ERX1041585	ERR964622
	SAMEA3484775	wt	LD16:8	Max Planck Institute for Developmental Biology, Tuebingen, Germany	adult	P2 75mm NaCl	PRJEB9076	rosette leaf	Col-0	ERX1041586	ERR964623
	SAMEA3484775	wt	LD16:8	Max Planck Institute for Developmental Biology, Tuebingen, Germany	adult	P2 75mm NaCl	PRJEB9076	rosette leaf	Col-0	ERX1041587	ERR964624
	SAMEA3484773	wt	LD16:8	Max Planck Institute for Developmental Biology, Tuebingen, Germany	adult	P2 control	PRJEB9076	rosette leaf	Col-0	ERX1041588	ERR964625
	SAMEA3484773	wt	LD16:8	Max Planck Institute for Developmental Biology, Tuebingen, Germany	adult	P2 control	PRJEB9076	rosette leaf	Col-0	ERX1041589	ERR964626
	SAMEA3484773	wt	LD16:8	Max Planck Institute for Developmental Biology, Tuebingen, Germany	adult	P2 control	PRJEB9076	rosette leaf	Col-0	ERX1041590	ERR964627
	SAMEA3484773	wt	LD16:8	Max Planck Institute for Developmental Biology, Tuebingen, Germany	adult	P2 control	PRJEB9076	rosette leaf	Col-0	ERX1041591	ERR964628
	SAMEA3484780	wt	LD16:8	Max Planck Institute for Developmental Biology, Tuebingen, Germany	adult	P1 25mm NaCl	PRJEB9076	rosette leaf	Col-0	ERX1041592	ERR964629
	SAMEA3484780	wt	LD16:8	Max Planck Institute for Developmental Biology, Tuebingen, Germany	adult	P1 25mm NaCl	PRJEB9076	rosette leaf	Col-0	ERX1041593	ERR964630
	SAMEA3484781	wt	LD16:8	Max Planck Institute for Developmental Biology, Tuebingen, Germany	adult	P1 75mm NaCl	PRJEB9076	rosette leaf	Col-0	ERX1041594	ERR964631
	SAMEA3484781	wt	LD16:8	Max Planck Institute for Developmental Biology, Tuebingen, Germany	adult	P1 75mm NaCl	PRJEB9076	rosette leaf	Col-0	ERX1041595	ERR964632
	SAMEA3484779	wt	LD16:8	Max Planck Institute for Developmental Biology, Tuebingen, Germany	adult	P1 control	PRJEB9076	rosette leaf	Col-0	ERX1041596	ERR964633
	SAMEA3484779	wt	LD16:8	Max Planck Institute for Developmental Biology, Tuebingen, Germany	adult	P1 control	PRJEB9076	rosette leaf	Col-0	ERX1041597	ERR964634
	SAMEA3484783	wt	LD16:8	Max Planck Institute for Developmental Biology, Tuebingen, Germany	adult	P2 25mm NaCl	PRJEB9076	rosette leaf	Col-0	ERX1041598	ERR964635
	SAMEA3484783	wt	LD16:8	Max Planck Institute for Developmental Biology, Tuebingen, Germany	adult	P2 25mm NaCl	PRJEB9076	rosette leaf	Col-0	ERX1041599	ERR964636
	SAMEA3484784	wt	LD16:8	Max Planck Institute for Developmental Biology, Tuebingen, Germany	adult	P2 75mm NaCl	PRJEB9076	rosette leaf	Col-0	ERX1041600	ERR964637
	SAMEA3484784	wt	LD16:8	Max Planck Institute for Developmental Biology, Tuebingen, Germany	adult	P2 75mm NaCl	PRJEB9076	rosette leaf	Col-0	ERX1041601	ERR964638
	SAMEA3484782	wt	LD16:8	Max Planck Institute for Developmental Biology, Tuebingen, Germany	adult	P2 control	PRJEB9076	rosette leaf	Col-0	ERX1041602	ERR964639
	SAMEA3484782	wt	LD16:8	Max Planck Institute for Developmental Biology, Tuebingen, Germany	adult	P2 control	PRJEB9076	rosette leaf	Col-0	ERX1041603	ERR964640
25mM NaCl	SAMEA3484759	wt	LD16:8	Max Planck Institute for Developmental Biology, Tuebingen, Germany	adult	P0	PRJEB9076	rosette leaf	Col-0	ERX1041604	ERR964641
25mM NaCl	SAMEA3484759	wt	LD16:8	Max Planck Institute for Developmental Biology, Tuebingen, Germany	adult	P0	PRJEB9076	rosette leaf	Col-0	ERX1041605	ERR964642
75mM NaCl	SAMEA3484760	wt	LD16:8	Max Planck Institute for Developmental Biology, Tuebingen, Germany	adult	P0	PRJEB9076	rosette leaf	Col-0	ERX1041606	ERR964643
75mM NaCl	SAMEA3484760	wt	LD16:8	Max Planck Institute for Developmental Biology, Tuebingen, Germany	adult	P0	PRJEB9076	rosette leaf	Col-0	ERX1041607	ERR964644
NaCl control	SAMEA3484758	wt	LD16:8	Max Planck Institute for Developmental Biology, Tuebingen, Germany	adult	P0	PRJEB9076	rosette leaf	Col-0	ERX1041608	ERR964645
NaCl control	SAMEA3484758	wt	LD16:8	Max Planck Institute for Developmental Biology, Tuebingen, Germany	adult	P0	PRJEB9076	rosette leaf	Col-0	ERX1041609	ERR964646
25mM NaCl	SAMEA3484768	wt	LD16:8	Max Planck Institute for Developmental Biology, Tuebingen, Germany	adult	P0	PRJEB9076	rosette leaf	Col-0	ERX1041610	ERR964647
25mM NaCl	SAMEA3484768	wt	LD16:8	Max Planck Institute for Developmental Biology, Tuebingen, Germany	adult	P0	PRJEB9076	rosette leaf	Col-0	ERX1041611	ERR964648
25mM NaCl	SAMEA3484768	wt	LD16:8	Max Planck Institute for Developmental Biology, Tuebingen, Germany	adult	P0	PRJEB9076	rosette leaf	Col-0	ERX1041612	ERR964649
75mM NaCl	SAMEA3484769	wt	LD16:8	Max Planck Institute for Developmental Biology, Tuebingen, Germany	adult	P0	PRJEB9076	rosette leaf	Col-0	ERX1041613	ERR964650
75mM NaCl	SAMEA3484769	wt	LD16:8	Max Planck Institute for Developmental Biology, Tuebingen, Germany	adult	P0	PRJEB9076	rosette leaf	Col-0	ERX1041614	ERR964651
75mM NaCl	SAMEA3484769	wt	LD16:8	Max Planck Institute for Developmental Biology, Tuebingen, Germany	adult	P0	PRJEB9076	rosette leaf	Col-0	ERX1041615	ERR964652
75mM NaCl	SAMEA3484769	wt	LD16:8	Max Planck Institute for Developmental Biology, Tuebingen, Germany	adult	P0	PRJEB9076	rosette leaf	Col-0	ERX1041616	ERR964653
NaCl control	SAMEA3484767	wt	LD16:8	Max Planck Institute for Developmental Biology, Tuebingen, Germany	adult	P0	PRJEB9076	rosette leaf	Col-0	ERX1041617	ERR964654
NaCl control	SAMEA3484767	wt	LD16:8	Max Planck Institute for Developmental Biology, Tuebingen, Germany	adult	P0	PRJEB9076	rosette leaf	Col-0	ERX1041618	ERR964655
NaCl control	SAMEA3484767	wt	LD16:8	Max Planck Institute for Developmental Biology, Tuebingen, Germany	adult	P0	PRJEB9076	rosette leaf	Col-0	ERX1041619	ERR964656
NaCl control	SAMEA3484767	wt	LD16:8	Max Planck Institute for Developmental Biology, Tuebingen, Germany	adult	P0	PRJEB9076	rosette leaf	Col-0	ERX1041620	ERR964657
25mM NaCl	SAMEA3484777	wt	LD16:8	Max Planck Institute for Developmental Biology, Tuebingen, Germany	adult	P0	PRJEB9076	rosette leaf	Col-0	ERX1041621	ERR964658
25mM NaCl	SAMEA3484777	wt	LD16:8	Max Planck Institute for Developmental Biology, Tuebingen, Germany	adult	P0	PRJEB9076	rosette leaf	Col-0	ERX1041622	ERR964659
75mM NaCl	SAMEA3484778	wt	LD16:8	Max Planck Institute for Developmental Biology, Tuebingen, Germany	adult	P0	PRJEB9076	rosette leaf	Col-0	ERX1041623	ERR964660
75mM NaCl	SAMEA3484778	wt	LD16:8	Max Planck Institute for Developmental Biology, Tuebingen, Germany	adult	P0	PRJEB9076	rosette leaf	Col-0	ERX1041624	ERR964661
NaCl control	SAMEA3484776	wt	LD16:8	Max Planck Institute for Developmental Biology, Tuebingen, Germany	adult	P0	PRJEB9076	rosette leaf	Col-0	ERX1041625	ERR964662
NaCl control	SAMEA3484776	wt	LD16:8	Max Planck Institute for Developmental Biology, Tuebingen, Germany	adult	P0	PRJEB9076	rosette leaf	Col-0	ERX1041626	ERR964663
	SAMN00002557	wt		Daniel Zilberman, Plant and Microbial Biology, University of California at Berkeley			PRJNA116929	embryo	Col-0	SRX005322	SRR017252
	SAMN00002557	wt		Daniel Zilberman, Plant and Microbial Biology, University of California at Berkeley			PRJNA116929	embryo	Col-0	SRX005322	SRR017253
	SAMN00002557	wt		Daniel Zilberman, Plant and Microbial Biology, University of California at Berkeley			PRJNA116929	embryo	Col-0	SRX005322	SRR017254
	SAMN00002557	wt		Daniel Zilberman, Plant and Microbial Biology, University of California at Berkeley			PRJNA116929	embryo	Col-0	SRX005322	SRR017255
	SAMN00002557	wt		Daniel Zilberman, Plant and Microbial Biology, University of California at Berkeley			PRJNA116929	embryo	Col-0	SRX005322	SRR017256
	SAMN00002558	wt		Daniel Zilberman, Plant and Microbial Biology, University of California at Berkeley			PRJNA116929	endosperm	Col-0	SRX005323	SRR017257
	SAMN00002558	wt		Daniel Zilberman, Plant and Microbial Biology, University of California at Berkeley			PRJNA116929	endosperm	Col-0	SRX005323	SRR017258
	SAMN00002558	wt		Daniel Zilberman, Plant and Microbial Biology, University of California at Berkeley			PRJNA116929	endosperm	Col-0	SRX005323	SRR017259
	SAMN00002558	wt		Daniel Zilberman, Plant and Microbial Biology, University of California at Berkeley			PRJNA116929	endosperm	Col-0	SRX005323	SRR017260
	SAMN00002558	wt		Daniel Zilberman, Plant and Microbial Biology, University of California at Berkeley			PRJNA116929	endosperm	Col-0	SRX005323	SRR017261
	SAMN00002559	dme		Daniel Zilberman, Plant and Microbial Biology, University of California at Berkeley			PRJNA116929	endosperm	Col-0	SRX005324	SRR017262
	SAMN00002559	dme		Daniel Zilberman, Plant and Microbial Biology, University of California at Berkeley			PRJNA116929	endosperm	Col-0	SRX005324	SRR017263
	SAMN00002559	dme		Daniel Zilberman, Plant and Microbial Biology, University of California at Berkeley			PRJNA116929	endosperm	Col-0	SRX005324	SRR017264
	SAMN00002559	dme		Daniel Zilberman, Plant and Microbial Biology, University of California at Berkeley			PRJNA116929	endosperm	Col-0	SRX005324	SRR017265
	SAMN00002559	dme		Daniel Zilberman, Plant and Microbial Biology, University of California at Berkeley			PRJNA116929	endosperm	Col-0	SRX005324	SRR017266
	SAMN00002560	wt		Daniel Zilberman, Plant and Microbial Biology, University of California at Berkeley			PRJNA116929	aerial part	Col-0	SRX005325	SRR017267
	SAMN00002560	wt		Daniel Zilberman, Plant and Microbial Biology, University of California at Berkeley			PRJNA116929	aerial part	Col-0	SRX005325	SRR017268
	SAMN00002560	wt		Daniel Zilberman, Plant and Microbial Biology, University of California at Berkeley			PRJNA116929	aerial part	Col-0	SRX005325	SRR017269
	SAMN00010919	wt		Matteo Pellegrini, MCD Biology, UCLA			PRJNA126633	shoot	Col-0	SRX018780	SRR039315
	SAMN00010919	wt		Matteo Pellegrini, MCD Biology, UCLA			PRJNA126633	shoot	Col-0	SRX018780	SRR039316
	SAMN00010920	wt		Matteo Pellegrini, MCD Biology, UCLA			PRJNA126633	flower	Col-0	SRX018781	SRR039317
	SAMN00010921	vim1_vim2_vim3		Matteo Pellegrini, MCD Biology, UCLA			PRJNA126633	flower	Col-0	SRX018782	SRR039318
	SAMN00010922	met1		Matteo Pellegrini, MCD Biology, UCLA			PRJNA126633	flower	Col-0	SRX018783	SRR039319
	SAMN02370194	wt	LD24:0	University of California, Los Angeles	3 weeks		PRJNA222364	rosette leaf	Col-0	SRX361935	SRR1005412
	SAMN02370185	cmt2_cmt3	LD24:0	University of California, Los Angeles	3 weeks		PRJNA222364	rosette leaf	Col-0	SRX361936	SRR1005413
	SAMN02370201	cmt2_drm1_drm2	LD24:0	University of California, Los Angeles	3 weeks		PRJNA222364	rosette leaf	Col-0	SRX361937	SRR1005414
	SAMN02370203	cmt2_cmt3_drm1_drm2	LD24:0	University of California, Los Angeles	3 weeks		PRJNA222364	rosette leaf	Col-0	SRX361938	SRR1005415
	SAMN02370216	cmt2_cmt3	LD24:0	University of California, Los Angeles	3 weeks		PRJNA222364	rosette leaf	Col-0	SRX361939	SRR1005416
	SAMN02384875	wt		Institute of Plant Physiol & Ecology, Chinese Academy of Sciences	seedling		PRJNA224966	whole organism	Col-0	SRX368793	SRR1019219
	SAMN02391446	wt/flag-zf-kyp		Center for Precision Diagnostics, Pathology, University of Washington	3 weeks		PRJNA226579	rosette leaf	Col-0	SRX372870	SRR1023825
	SAMN02391463	wt/zf-suvh2		Center for Precision Diagnostics, Pathology, University of Washington	3 weeks		PRJNA226579	rosette leaf	Col-0	SRX372871	SRR1023826
	SAMN02391444	wt/zf-suvh2		Center for Precision Diagnostics, Pathology, University of Washington	3 weeks		PRJNA226579	rosette leaf	Col-0	SRX372872	SRR1023827
	SAMN02391445	wt/zf-suvh2		Center for Precision Diagnostics, Pathology, University of Washington	3 weeks		PRJNA226579	rosette leaf	Col-0	SRX372873	SRR1023828
	SAMN02391461	wt/zf-suvh2		Center for Precision Diagnostics, Pathology, University of Washington	3 weeks		PRJNA226579	rosette leaf	Col-0	SRX372874	SRR1023829
	SAMN02391453	suvh2_suvh9		Center for Precision Diagnostics, Pathology, University of Washington	3 weeks		PRJNA226579	rosette leaf	Col-0	SRX372875	SRR1023830
	SAMN02418810	wt		Max Planck Institute for Developmental Biology	seedling		PRJNA227546	whole organism	Col-0	SRX377506	SRR1035443
	SAMN02422663	wt		Plant Sciences, Cold Spring Harbor Laboratory	stage 9-12		PRJNA229991	inflorescence	Col-0	SRX384340	SRR1039503
	SAMN02423254	wt		Whitehead Institute for Biomedical Research	6d after pollination		PRJNA230117	embryo	Col-0	SRX384699	SRR1039895
	SAMN02423256	wt		Whitehead Institute for Biomedical Research	day 6 after pollination		PRJNA230117	endosperm	Col-0	SRX384700	SRR1039896
	SAMN02423256	wt		Whitehead Institute for Biomedical Research	day 6 after pollination		PRJNA230117	endosperm	Col-0	SRX384700	SRR1039897
	SAMN02437319	wt		Department of Horticulture and Landscape Architecture, Purdue University	seedling		PRJNA230705	whole organism	Col-0	SRX387692	SRR1043748
	SAMN02485754	jas3		K√∂hler's lab, Department of Plant Biology and Forest Genetics, SLU	day 6-7		PRJNA232535	sperm cell	Col-0	SRX398652	SRR1058108
	SAMN02485752	jas3		K√∂hler's lab, Department of Plant Biology and Forest Genetics, SLU	day 6-7		PRJNA232535	sperm cell	Col-0	SRX398653	SRR1058109
	SAMN02594731	wt		Gregor Mendel Institute, Austrian Academy of Sciences	seedling		PRJNA236110	rosette	Col-0	SRX446038	SRR1138985
	SAMN02594721	wt		Gregor Mendel Institute, Austrian Academy of Sciences	seedling		PRJNA236110	rosette	Col-0	SRX446039	SRR1138986
	SAMN02594721	wt		Gregor Mendel Institute, Austrian Academy of Sciences	seedling		PRJNA236110	rosette	Col-0	SRX446039	SRR1138987
	SAMN02594736	wt		Gregor Mendel Institute, Austrian Academy of Sciences	seedling		PRJNA236110	rosette	Col-0	SRX446040	SRR1138988
	SAMN02594736	wt		Gregor Mendel Institute, Austrian Academy of Sciences	seedling		PRJNA236110	rosette	Col-0	SRX446040	SRR1138989
	SAMN02640060	wt		UCLA			PRJNA237956	root	Col-0	SRX469414	SRR1167698
	SAMN02640060	wt		UCLA			PRJNA237956	root	Col-0	SRX469414	SRR1167699
	SAMN02640060	wt		UCLA			PRJNA237956	root	Col-0	SRX469414	SRR1167700
	SAMN02640060	wt		UCLA			PRJNA237956	root	Col-0	SRX469414	SRR1167701
	SAMN02640060	wt		UCLA			PRJNA237956	root	Col-0	SRX469414	SRR1167702
	SAMN02640060	wt		UCLA			PRJNA237956	root	Col-0	SRX469414	SRR1167703
	SAMN02640060	wt		UCLA			PRJNA237956	root	Col-0	SRX469414	SRR1167704
	SAMN02640060	wt		UCLA			PRJNA237956	root	Col-0	SRX469414	SRR1167705
	SAMN02640060	wt		UCLA			PRJNA237956	root	Col-0	SRX469414	SRR1167706
	SAMN02640060	wt		UCLA			PRJNA237956	root	Col-0	SRX469414	SRR1167707
	SAMN02640060	wt		UCLA			PRJNA237956	root	Col-0	SRX469414	SRR1167708
	SAMN02640060	wt		UCLA			PRJNA237956	root	Col-0	SRX469414	SRR1167709
	SAMN02640060	wt		UCLA			PRJNA237956	root	Col-0	SRX469414	SRR1167710
	SAMN02640059	wt		UCLA			PRJNA237956	root	Col-0	SRX469415	SRR1167711
	SAMN02640059	wt		UCLA			PRJNA237956	root	Col-0	SRX469415	SRR1167712
	SAMN02640059	wt		UCLA			PRJNA237956	root	Col-0	SRX469415	SRR1167713
	SAMN02640059	wt		UCLA			PRJNA237956	root	Col-0	SRX469415	SRR1167714
	SAMN02640772	wt		Center for Precision Diagnostics, Pathology, University of Washington	week 2		PRJNA238084	rosette leaf	Col-0	SRX470023	SRR1168345
	SAMN02640766	drm2-1		Center for Precision Diagnostics, Pathology, University of Washington	week 2		PRJNA238084	rosette leaf	Col-0	SRX470024	SRR1168346
	SAMN02640769	drm2-2		Center for Precision Diagnostics, Pathology, University of Washington	week 2		PRJNA238084	rosette leaf	Col-0	SRX470025	SRR1168347
	SAMN02640773	drm2-wt		Center for Precision Diagnostics, Pathology, University of Washington	week 2		PRJNA238084	rosette leaf	Col-0	SRX470026	SRR1168348
	SAMN02640767	drm2-3		Center for Precision Diagnostics, Pathology, University of Washington	week 2		PRJNA238084	rosette leaf	Col-0	SRX470027	SRR1168349
	SAMN02640770	drm2-3		Center for Precision Diagnostics, Pathology, University of Washington	week 2		PRJNA238084	rosette leaf	Col-0	SRX470028	SRR1168350
	SAMN02640771	drm2-3		Center for Precision Diagnostics, Pathology, University of Washington	week 2		PRJNA238084	rosette leaf	Col-0	SRX470029	SRR1168351
	SAMN02640775	drm2-wt		Center for Precision Diagnostics, Pathology, University of Washington	week 2		PRJNA238084	rosette leaf	Col-0	SRX470030	SRR1168352
	SAMN02640768	drm2-wt		Center for Precision Diagnostics, Pathology, University of Washington	week 2		PRJNA238084	rosette leaf	Col-0	SRX470031	SRR1168353
	SAMN02640774	drm2-wt		Center for Precision Diagnostics, Pathology, University of Washington	week 2		PRJNA238084	rosette leaf	Col-0	SRX470032	SRR1168354
500 mM NaH2PO4 for 10 days	SAMN02687995	wt		University of Western Australia	seedling		PRJNA241054	root	Col-0	SRX485644	SRR1188584
500 mM NaH2PO4 for 10 days	SAMN02687996	wt		University of Western Australia	seedling		PRJNA241054	root	Col-0	SRX485645	SRR1188585
500 mM NaH2PO4 for 10 days	SAMN02687997	wt		University of Western Australia	seedling		PRJNA241054	root	Col-0	SRX485646	SRR1188586
13 mM NaH2PO4 for 10 days	SAMN02687998	wt		University of Western Australia	seedling		PRJNA241054	root	Col-0	SRX485647	SRR1188587
13 mM NaH2PO4 for 10 days	SAMN02687999	wt		University of Western Australia	seedling		PRJNA241054	root	Col-0	SRX485648	SRR1188588
13 mM NaH2PO4 for 10 days	SAMN02688000	wt		University of Western Australia	seedling		PRJNA241054	root	Col-0	SRX485649	SRR1188589
13 mM NaH2PO4 for 7 days and 500 mM NaH2PO4 for 3 days	SAMN02688001	wt		University of Western Australia	seedling		PRJNA241054	root	Col-0	SRX485650	SRR1188590
13 mM NaH2PO4 for 7 days and 500 mM NaH2PO4 for 3 days	SAMN02688002	wt		University of Western Australia	seedling		PRJNA241054	root	Col-0	SRX485651	SRR1188591
13 mM NaH2PO4 for 7 days and 500 mM NaH2PO4 for 3 days	SAMN02688003	wt		University of Western Australia	seedling		PRJNA241054	root	Col-0	SRX485652	SRR1188592
	SAMN02739355	wt	LD24:0	Center for Precision Diagnostics, Pathology, University of Washington	day 20		PRJNA237334	rosette leaf	Col-0	SRX528715	SRR1264996
	SAMN02799579	kyp		Center for Precision Diagnostics, Pathology, University of Washington	week 3		PRJNA248587	rosette leaf	Col-0	SRX553085	SRR1299053
	SAMN02799575	kyp-y475f		Center for Precision Diagnostics, Pathology, University of Washington	week 3		PRJNA248587	rosette leaf	Col-0	SRX553086	SRR1299054
	SAMN02799576	wt		Center for Precision Diagnostics, Pathology, University of Washington	week 3		PRJNA248587	rosette leaf	Col-0	SRX553087	SRR1299055
	SAMN02799580	kyp-flag		Center for Precision Diagnostics, Pathology, University of Washington	week 3		PRJNA248587	rosette leaf	Col-0	SRX553088	SRR1299056
	SAMN02799573	kyp-y591f		Center for Precision Diagnostics, Pathology, University of Washington	week 3		PRJNA248587	rosette leaf	Col-0	SRX553089	SRR1299057
	SAMN02799577	kyp-y593f		Center for Precision Diagnostics, Pathology, University of Washington	week 3		PRJNA248587	rosette leaf	Col-0	SRX553090	SRR1299058
	SAMN02799581	kyp-flag		Center for Precision Diagnostics, Pathology, University of Washington	week 3		PRJNA248587	rosette leaf	Col-0	SRX553091	SRR1299059
	SAMN02799574	kyp		Center for Precision Diagnostics, Pathology, University of Washington	week 3		PRJNA248587	rosette leaf	Col-0	SRX553092	SRR1299060
	SAMN02837555	wt		Genetics, University of Georgia	week 3		PRJNA251597	rosette leaf	Col-0	SRX569398	SRR1333843
	SAMN02837552	wt		Genetics, University of Georgia	week 3		PRJNA251597	rosette leaf	Col-0	SRX569399	SRR1333844
	SAMN02837556	wt		Genetics, University of Georgia	week 3		PRJNA251597	rosette leaf	Col-0	SRX569400	SRR1333845
	SAMN02837554	wt		Genetics, University of Georgia	week 3		PRJNA251597	rosette leaf	Col-0	SRX569401	SRR1333846
	SAMN02837553	wt		Genetics, University of Georgia	week 3		PRJNA251597	rosette leaf	Col-0	SRX569402	SRR1333847
	SAMN02837560	wt		Genetics, University of Georgia	week 3		PRJNA251597	rosette leaf	Col-0	SRX569403	SRR1333848
	SAMN02837561	wt		Genetics, University of Georgia	week 3		PRJNA251597	rosette leaf	Col-0	SRX569404	SRR1333849
	SAMN02837558	wt		Genetics, University of Georgia	week 3		PRJNA251597	rosette leaf	Col-0	SRX569405	SRR1333850
	SAMN02837557	wt		Genetics, University of Georgia	week 3		PRJNA251597	rosette leaf	Col-0	SRX569406	SRR1333851
	SAMN02837565	wt		Genetics, University of Georgia	week 3		PRJNA251597	rosette leaf	Col-0	SRX569407	SRR1333852
	SAMN02837563	wt		Genetics, University of Georgia	week 3		PRJNA251597	rosette leaf	Col-0	SRX569408	SRR1333853
	SAMN02837559	wt		Genetics, University of Georgia	week 3		PRJNA251597	rosette leaf	Col-0	SRX569409	SRR1333854
	SAMN02837566	wt		Genetics, University of Georgia	week 3		PRJNA251597	rosette leaf	Col-0	SRX569410	SRR1333855
	SAMN02837562	wt		Genetics, University of Georgia	week 3		PRJNA251597	rosette leaf	Col-0	SRX569411	SRR1333856
	SAMN02837569	wt		Genetics, University of Georgia	week 3		PRJNA251597	rosette leaf	Col-0	SRX569412	SRR1333857
	SAMN02837568	wt		Genetics, University of Georgia	week 3		PRJNA251597	rosette leaf	Col-0	SRX569413	SRR1333858
	SAMN02837564	wt		Genetics, University of Georgia	week 3		PRJNA251597	rosette leaf	Col-0	SRX569414	SRR1333859
	SAMN02837567	wt		Genetics, University of Georgia	week 3		PRJNA251597	rosette leaf	Col-0	SRX569415	SRR1333860
	SAMN02934673	wt		Department of Horticulture and Landscape Architecture, Purdue University	seedling		PRJNA256005	whole organism	Col-0	SRX660318	SRR1523586
	SAMN02934673	wt		Department of Horticulture and Landscape Architecture, Purdue University	seedling		PRJNA256005	whole organism	Col-0	SRX660318	SRR1523587
	SAMN02934673	wt		Department of Horticulture and Landscape Architecture, Purdue University	seedling		PRJNA256005	whole organism	Col-0	SRX660318	SRR1523588
	SAMN02934673	wt		Department of Horticulture and Landscape Architecture, Purdue University	seedling		PRJNA256005	whole organism	Col-0	SRX660318	SRR1523589
	SAMN02934673	wt		Department of Horticulture and Landscape Architecture, Purdue University	seedling		PRJNA256005	whole organism	Col-0	SRX660318	SRR1523590
	SAMN02934673	wt		Department of Horticulture and Landscape Architecture, Purdue University	seedling		PRJNA256005	whole organism	Col-0	SRX660318	SRR1523591
	SAMN02948047	frg1_frg2		University of California, Los Angeles	week 3		PRJNA257191	rosette leaf	Col-0	SRX667291	SRR1533696
	SAMN03020252	wt		Ocean University of China	week 3		PRJNA260326	aerial part	Col-0	SRX692484	SRR1565344
	SAMN03023738	wt		Center for Precision Diagnostics, Pathology, University of Washington	week 3		PRJNA260491	rosette leaf	Col-0	SRX695822	SRR1569252
	SAMN03023739	drm3-1		Center for Precision Diagnostics, Pathology, University of Washington	week 3		PRJNA260491	rosette leaf	Col-0	SRX695823	SRR1569253
	SAMN03023740	drm3-1		Center for Precision Diagnostics, Pathology, University of Washington	week 3		PRJNA260491	rosette leaf	Col-0	SRX695824	SRR1569254
	SAMN03023741	drm2-2		Center for Precision Diagnostics, Pathology, University of Washington	week 3		PRJNA260491	rosette leaf	Col-0	SRX695825	SRR1569255
	SAMN03023742	nrpe1-12		Center for Precision Diagnostics, Pathology, University of Washington	week 3		PRJNA260491	rosette leaf	Col-0	SRX695826	SRR1569256
	SAMN03102932	wt		Arabidopsis Epigenetics & Epigenomics A2E, Institut de Biologie de l'Ecole Normale Sup√©rieure (IBENS) Section 3	seedling		PRJNA263477	whole organism	Col-0	SRX730005	SRR1609352
	SAMN03102933	ddm1		Arabidopsis Epigenetics & Epigenomics A2E, Institut de Biologie de l'Ecole Normale Sup√©rieure (IBENS) Section 3	seedling		PRJNA263477	whole organism	Col-0	SRX730006	SRR1609353
	SAMN03102934	wt		Arabidopsis Epigenetics & Epigenomics A2E, Institut de Biologie de l'Ecole Normale Sup√©rieure (IBENS) Section 3	seedling		PRJNA263477	whole organism	Col-0	SRX730007	SRR1609354
	SAMN03102935	wt		Arabidopsis Epigenetics & Epigenomics A2E, Institut de Biologie de l'Ecole Normale Sup√©rieure (IBENS) Section 3	seedling		PRJNA263477	whole organism	Col-0	SRX730008	SRR1609355
	SAMN03102936	wt		Arabidopsis Epigenetics & Epigenomics A2E, Institut de Biologie de l'Ecole Normale Sup√©rieure (IBENS) Section 3	seedling		PRJNA263477	whole organism	Col-0	SRX730009	SRR1609356
	SAMN03102937	wt		Arabidopsis Epigenetics & Epigenomics A2E, Institut de Biologie de l'Ecole Normale Sup√©rieure (IBENS) Section 3	seedling		PRJNA263477	whole organism	Col-0	SRX730010	SRR1609357
	SAMN03102938	wt		Arabidopsis Epigenetics & Epigenomics A2E, Institut de Biologie de l'Ecole Normale Sup√©rieure (IBENS) Section 3	seedling		PRJNA263477	whole organism	Col-0	SRX730011	SRR1609358
	SAMN03102939	wt		Arabidopsis Epigenetics & Epigenomics A2E, Institut de Biologie de l'Ecole Normale Sup√©rieure (IBENS) Section 3	seedling		PRJNA263477	whole organism	Col-0	SRX730012	SRR1609359
	SAMN03276507	mbd7-1		Peking university			PRJNA271713	root	Col-0	SRX833671	SRR1745768
	SAMN03272749	wt		Genetics, University of Georgia			PRJNA271082	rosette leaf	Col-0	SRX835889	SRR1748384
	SAMN03272756	wt		Genetics, University of Georgia			PRJNA271082	rosette leaf	Col-0	SRX835890	SRR1748385
	SAMN03272744	wt		Genetics, University of Georgia			PRJNA271082	rosette leaf	Col-0	SRX835891	SRR1748386
	SAMN03272751	wt		Genetics, University of Georgia			PRJNA271082	rosette leaf	Col-0	SRX835892	SRR1748387
	SAMN03272740	wt		Genetics, University of Georgia			PRJNA271082	rosette leaf	Col-0	SRX835893	SRR1748388
	SAMN03272739	wt		Genetics, University of Georgia			PRJNA271082	rosette leaf	Col-0	SRX835894	SRR1748389
	SAMN03272755	wt		Genetics, University of Georgia			PRJNA271082	rosette leaf	Col-0	SRX835895	SRR1748390
	SAMN03272745	wt		Genetics, University of Georgia			PRJNA271082	rosette leaf	Col-0	SRX835896	SRR1748391
	SAMN03272742	wt		Genetics, University of Georgia			PRJNA271082	rosette leaf	Col-0	SRX835897	SRR1748392
	SAMN03272747	wt		Genetics, University of Georgia			PRJNA271082	rosette leaf	Col-0	SRX835898	SRR1748393
	SAMN03272748	wt		Genetics, University of Georgia			PRJNA271082	rosette leaf	Col-0	SRX835899	SRR1748394
	SAMN03272757	wt		Genetics, University of Georgia			PRJNA271082	rosette leaf	Col-0	SRX835900	SRR1748395
	SAMN03272746	wt		Genetics, University of Georgia			PRJNA271082	rosette leaf	Col-0	SRX835901	SRR1748396
	SAMN03272741	wt		Genetics, University of Georgia			PRJNA271082	rosette leaf	Col-0	SRX835902	SRR1748397
	SAMN03272743	wt		Genetics, University of Georgia			PRJNA271082	rosette leaf	Col-0	SRX835903	SRR1748398
	SAMN03272753	wt		Genetics, University of Georgia			PRJNA271082	rosette leaf	Col-0	SRX835904	SRR1748399
	SAMN03272752	wt		Genetics, University of Georgia			PRJNA271082	rosette leaf	Col-0	SRX835905	SRR1748400
	SAMN03272754	wt		Genetics, University of Georgia			PRJNA271082	rosette leaf	Col-0	SRX835906	SRR1748401
	SAMN03272750	wt		Genetics, University of Georgia			PRJNA271082	rosette leaf	Col-0	SRX835907	SRR1748402
	SAMN01103714	ago3		University of California, Los Angeles	week 3		PRJNA172021	rosette leaf	Col-0	SRX174207	SRR1793912
	SAMN03765231	wt		University of California, Los Angeles	week 3		PRJNA172021	rosette leaf	Col-0	SRX1053784	SRR2056571
	SAMN03765231	wt		University of California, Los Angeles	week 3		PRJNA172021	rosette leaf	Col-0	SRX1053784	SRR2056572
	SAMN03765231	wt		University of California, Los Angeles	week 3		PRJNA172021	rosette leaf	Col-0	SRX1053784	SRR2056573
	SAMN03765231	wt		University of California, Los Angeles	week 3		PRJNA172021	rosette leaf	Col-0	SRX1053784	SRR2056574
	SAMN03765231	wt		University of California, Los Angeles	week 3		PRJNA172021	rosette leaf	Col-0	SRX1053784	SRR2056575
	SAMN03765231	wt		University of California, Los Angeles	week 3		PRJNA172021	rosette leaf	Col-0	SRX1053784	SRR2056576
	SAMN03765231	wt		University of California, Los Angeles	week 3		PRJNA172021	rosette leaf	Col-0	SRX1053784	SRR2056577
	SAMN03765231	wt		University of California, Los Angeles	week 3		PRJNA172021	rosette leaf	Col-0	SRX1053784	SRR2056578
	SAMN03765231	wt		University of California, Los Angeles	week 3		PRJNA172021	rosette leaf	Col-0	SRX1053784	SRR2056579
	SAMN03765231	wt		University of California, Los Angeles	week 3		PRJNA172021	rosette leaf	Col-0	SRX1053784	SRR2056580
	SAMN03765231	wt		University of California, Los Angeles	week 3		PRJNA172021	rosette leaf	Col-0	SRX1053784	SRR2056581
	SAMN03765231	wt		University of California, Los Angeles	week 3		PRJNA172021	rosette leaf	Col-0	SRX1053784	SRR2056582
	SAMN03765231	wt		University of California, Los Angeles	week 3		PRJNA172021	rosette leaf	Col-0	SRX1053784	SRR2056583
	SAMN03765231	wt		University of California, Los Angeles	week 3		PRJNA172021	rosette leaf	Col-0	SRX1053784	SRR2056584
	SAMN03765231	wt		University of California, Los Angeles	week 3		PRJNA172021	rosette leaf	Col-0	SRX1053784	SRR2056585
	SAMN03765231	wt		University of California, Los Angeles	week 3		PRJNA172021	rosette leaf	Col-0	SRX1053784	SRR2056586
	SAMN03765231	wt		University of California, Los Angeles	week 3		PRJNA172021	rosette leaf	Col-0	SRX1053784	SRR2056587
	SAMN03765231	wt		University of California, Los Angeles	week 3		PRJNA172021	rosette leaf	Col-0	SRX1053784	SRR2056588
	SAMN03765231	wt		University of California, Los Angeles	week 3		PRJNA172021	rosette leaf	Col-0	SRX1053784	SRR2056589
	SAMN03765231	wt		University of California, Los Angeles	week 3		PRJNA172021	rosette leaf	Col-0	SRX1053784	SRR2056590
	SAMN03765231	wt		University of California, Los Angeles	week 3		PRJNA172021	rosette leaf	Col-0	SRX1053784	SRR2056591
	SAMN03765231	wt		University of California, Los Angeles	week 3		PRJNA172021	rosette leaf	Col-0	SRX1053784	SRR2056592
	SAMN03765231	wt		University of California, Los Angeles	week 3		PRJNA172021	rosette leaf	Col-0	SRX1053784	SRR2056593
	SAMN03765231	wt		University of California, Los Angeles	week 3		PRJNA172021	rosette leaf	Col-0	SRX1053784	SRR2056594
	SAMN03765231	wt		University of California, Los Angeles	week 3		PRJNA172021	rosette leaf	Col-0	SRX1053784	SRR2056595
	SAMN03765231	wt		University of California, Los Angeles	week 3		PRJNA172021	rosette leaf	Col-0	SRX1053784	SRR2056596
	SAMN03765231	wt		University of California, Los Angeles	week 3		PRJNA172021	rosette leaf	Col-0	SRX1053784	SRR2056597
	SAMN03765231	wt		University of California, Los Angeles	week 3		PRJNA172021	rosette leaf	Col-0	SRX1053784	SRR2056598
	SAMN03765231	wt		University of California, Los Angeles	week 3		PRJNA172021	rosette leaf	Col-0	SRX1053784	SRR2056599
	SAMN03765231	wt		University of California, Los Angeles	week 3		PRJNA172021	rosette leaf	Col-0	SRX1053784	SRR2056600
	SAMN03765231	wt		University of California, Los Angeles	week 3		PRJNA172021	rosette leaf	Col-0	SRX1053784	SRR2056601
	SAMN03765231	wt		University of California, Los Angeles	week 3		PRJNA172021	rosette leaf	Col-0	SRX1053784	SRR2056602
	SAMN03765231	wt		University of California, Los Angeles	week 3		PRJNA172021	rosette leaf	Col-0	SRX1053784	SRR2056603
	SAMN03765231	wt		University of California, Los Angeles	week 3		PRJNA172021	rosette leaf	Col-0	SRX1053784	SRR2056604
	SAMN03765231	wt		University of California, Los Angeles	week 3		PRJNA172021	rosette leaf	Col-0	SRX1053784	SRR2056605
	SAMN03765231	wt		University of California, Los Angeles	week 3		PRJNA172021	rosette leaf	Col-0	SRX1053784	SRR2056606
	SAMN03765231	wt		University of California, Los Angeles	week 3		PRJNA172021	rosette leaf	Col-0	SRX1053784	SRR2056607
	SAMN03765231	wt		University of California, Los Angeles	week 3		PRJNA172021	rosette leaf	Col-0	SRX1053784	SRR2056608
	SAMN03765231	wt		University of California, Los Angeles	week 3		PRJNA172021	rosette leaf	Col-0	SRX1053784	SRR2056609
	SAMN03765231	wt		University of California, Los Angeles	week 3		PRJNA172021	rosette leaf	Col-0	SRX1053784	SRR2056610
	SAMN03765231	wt		University of California, Los Angeles	week 3		PRJNA172021	rosette leaf	Col-0	SRX1053784	SRR2056611
	SAMN03765231	wt		University of California, Los Angeles	week 3		PRJNA172021	rosette leaf	Col-0	SRX1053784	SRR2056612
	SAMN03765231	wt		University of California, Los Angeles	week 3		PRJNA172021	rosette leaf	Col-0	SRX1053784	SRR2056613
	SAMN03765231	wt		University of California, Los Angeles	week 3		PRJNA172021	rosette leaf	Col-0	SRX1053784	SRR2056614
	SAMN03765231	wt		University of California, Los Angeles	week 3		PRJNA172021	rosette leaf	Col-0	SRX1053784	SRR2056615
	SAMN03765231	wt		University of California, Los Angeles	week 3		PRJNA172021	rosette leaf	Col-0	SRX1053784	SRR2056616
	SAMN03765231	wt		University of California, Los Angeles	week 3		PRJNA172021	rosette leaf	Col-0	SRX1053784	SRR2056617
	SAMN03765231	wt		University of California, Los Angeles	week 3		PRJNA172021	rosette leaf	Col-0	SRX1053784	SRR2056618
	SAMN03765231	wt		University of California, Los Angeles	week 3		PRJNA172021	rosette leaf	Col-0	SRX1053784	SRR2056619
	SAMN03765231	wt		University of California, Los Angeles	week 3		PRJNA172021	rosette leaf	Col-0	SRX1053784	SRR2056620
	SAMN03765231	wt		University of California, Los Angeles	week 3		PRJNA172021	rosette leaf	Col-0	SRX1053784	SRR2056621
	SAMN03765231	wt		University of California, Los Angeles	week 3		PRJNA172021	rosette leaf	Col-0	SRX1053784	SRR2056622
	SAMN03765231	wt		University of California, Los Angeles	week 3		PRJNA172021	rosette leaf	Col-0	SRX1053784	SRR2056623
	SAMN03765231	wt		University of California, Los Angeles	week 3		PRJNA172021	rosette leaf	Col-0	SRX1053784	SRR2056624
	SAMN03765231	wt		University of California, Los Angeles	week 3		PRJNA172021	rosette leaf	Col-0	SRX1053784	SRR2056625
	SAMN03765231	wt		University of California, Los Angeles	week 3		PRJNA172021	rosette leaf	Col-0	SRX1053784	SRR2056626
	SAMN03765231	wt		University of California, Los Angeles	week 3		PRJNA172021	rosette leaf	Col-0	SRX1053784	SRR2056627
	SAMN03765231	wt		University of California, Los Angeles	week 3		PRJNA172021	rosette leaf	Col-0	SRX1053784	SRR2056628
	SAMN03765231	wt		University of California, Los Angeles	week 3		PRJNA172021	rosette leaf	Col-0	SRX1053784	SRR2056629
	SAMN03765231	wt		University of California, Los Angeles	week 3		PRJNA172021	rosette leaf	Col-0	SRX1053784	SRR2056630
	SAMN03765231	wt		University of California, Los Angeles	week 3		PRJNA172021	rosette leaf	Col-0	SRX1053784	SRR2056631
	SAMN03765231	wt		University of California, Los Angeles	week 3		PRJNA172021	rosette leaf	Col-0	SRX1053784	SRR2056632
	SAMN03765231	wt		University of California, Los Angeles	week 3		PRJNA172021	rosette leaf	Col-0	SRX1053784	SRR2056633
	SAMN03765231	wt		University of California, Los Angeles	week 3		PRJNA172021	rosette leaf	Col-0	SRX1053784	SRR2056634
	SAMN03765231	wt		University of California, Los Angeles	week 3		PRJNA172021	rosette leaf	Col-0	SRX1053784	SRR2056635
	SAMN03765231	wt		University of California, Los Angeles	week 3		PRJNA172021	rosette leaf	Col-0	SRX1053784	SRR2056636
	SAMN03765231	wt		University of California, Los Angeles	week 3		PRJNA172021	rosette leaf	Col-0	SRX1053784	SRR2056637
	SAMN03765231	wt		University of California, Los Angeles	week 3		PRJNA172021	rosette leaf	Col-0	SRX1053784	SRR2056638
	SAMN03765231	wt		University of California, Los Angeles	week 3		PRJNA172021	rosette leaf	Col-0	SRX1053784	SRR2056639
	SAMN03765231	wt		University of California, Los Angeles	week 3		PRJNA172021	rosette leaf	Col-0	SRX1053784	SRR2056640
	SAMN03765231	wt		University of California, Los Angeles	week 3		PRJNA172021	rosette leaf	Col-0	SRX1053784	SRR2056641
	SAMN03765231	wt		University of California, Los Angeles	week 3		PRJNA172021	rosette leaf	Col-0	SRX1053784	SRR2056642
	SAMN03765231	wt		University of California, Los Angeles	week 3		PRJNA172021	rosette leaf	Col-0	SRX1053784	SRR2056643
	SAMN03765231	wt		University of California, Los Angeles	week 3		PRJNA172021	rosette leaf	Col-0	SRX1053784	SRR2056644
	SAMN03765231	wt		University of California, Los Angeles	week 3		PRJNA172021	rosette leaf	Col-0	SRX1053784	SRR2056645
	SAMN03765231	wt		University of California, Los Angeles	week 3		PRJNA172021	rosette leaf	Col-0	SRX1053784	SRR2056646
	SAMN03765231	wt		University of California, Los Angeles	week 3		PRJNA172021	rosette leaf	Col-0	SRX1053784	SRR2056647
	SAMN03765231	wt		University of California, Los Angeles	week 3		PRJNA172021	rosette leaf	Col-0	SRX1053784	SRR2056648
	SAMN03765231	wt		University of California, Los Angeles	week 3		PRJNA172021	rosette leaf	Col-0	SRX1053784	SRR2056649
	SAMN03765231	wt		University of California, Los Angeles	week 3		PRJNA172021	rosette leaf	Col-0	SRX1053784	SRR2056650
	SAMN03765231	wt		University of California, Los Angeles	week 3		PRJNA172021	rosette leaf	Col-0	SRX1053784	SRR2056651
	SAMN03765231	wt		University of California, Los Angeles	week 3		PRJNA172021	rosette leaf	Col-0	SRX1053784	SRR2056652
	SAMN03765231	wt		University of California, Los Angeles	week 3		PRJNA172021	rosette leaf	Col-0	SRX1053784	SRR2056653
	SAMN03765231	wt		University of California, Los Angeles	week 3		PRJNA172021	rosette leaf	Col-0	SRX1053784	SRR2056654
	SAMN03765231	wt		University of California, Los Angeles	week 3		PRJNA172021	rosette leaf	Col-0	SRX1053784	SRR2056655
	SAMN03765231	wt		University of California, Los Angeles	week 3		PRJNA172021	rosette leaf	Col-0	SRX1053784	SRR2056656
	SAMN03765231	wt		University of California, Los Angeles	week 3		PRJNA172021	rosette leaf	Col-0	SRX1053784	SRR2056657
	SAMN03765231	wt		University of California, Los Angeles	week 3		PRJNA172021	rosette leaf	Col-0	SRX1053784	SRR2056658
	SAMN03765231	wt		University of California, Los Angeles	week 3		PRJNA172021	rosette leaf	Col-0	SRX1053784	SRR2056659
	SAMN03765231	wt		University of California, Los Angeles	week 3		PRJNA172021	rosette leaf	Col-0	SRX1053784	SRR2056660
	SAMN03765231	wt		University of California, Los Angeles	week 3		PRJNA172021	rosette leaf	Col-0	SRX1053784	SRR2056661
	SAMN03765231	wt		University of California, Los Angeles	week 3		PRJNA172021	rosette leaf	Col-0	SRX1053784	SRR2056662
	SAMN03765231	wt		University of California, Los Angeles	week 3		PRJNA172021	rosette leaf	Col-0	SRX1053784	SRR2056663
	SAMN03765231	wt		University of California, Los Angeles	week 3		PRJNA172021	rosette leaf	Col-0	SRX1053784	SRR2056664
	SAMN03765231	wt		University of California, Los Angeles	week 3		PRJNA172021	rosette leaf	Col-0	SRX1053784	SRR2056665
	SAMN03765231	wt		University of California, Los Angeles	week 3		PRJNA172021	rosette leaf	Col-0	SRX1053784	SRR2056666
	SAMN03765232	hda6-6		University of California, Los Angeles	week 3		PRJNA172021	rosette leaf	Col-0	SRX1053785	SRR2056667
	SAMN03765232	hda6-6		University of California, Los Angeles	week 3		PRJNA172021	rosette leaf	Col-0	SRX1053785	SRR2056668
	SAMN03765232	hda6-6		University of California, Los Angeles	week 3		PRJNA172021	rosette leaf	Col-0	SRX1053785	SRR2056669
	SAMN03765232	hda6-6		University of California, Los Angeles	week 3		PRJNA172021	rosette leaf	Col-0	SRX1053785	SRR2056670
	SAMN03765232	hda6-6		University of California, Los Angeles	week 3		PRJNA172021	rosette leaf	Col-0	SRX1053785	SRR2056671
	SAMN03765232	hda6-6		University of California, Los Angeles	week 3		PRJNA172021	rosette leaf	Col-0	SRX1053785	SRR2056672
	SAMN03765232	hda6-6		University of California, Los Angeles	week 3		PRJNA172021	rosette leaf	Col-0	SRX1053785	SRR2056673
	SAMN03765232	hda6-6		University of California, Los Angeles	week 3		PRJNA172021	rosette leaf	Col-0	SRX1053785	SRR2056674
	SAMN03765232	hda6-6		University of California, Los Angeles	week 3		PRJNA172021	rosette leaf	Col-0	SRX1053785	SRR2056675
	SAMN03765232	hda6-6		University of California, Los Angeles	week 3		PRJNA172021	rosette leaf	Col-0	SRX1053785	SRR2056676
	SAMN03765232	hda6-6		University of California, Los Angeles	week 3		PRJNA172021	rosette leaf	Col-0	SRX1053785	SRR2056677
	SAMN03765232	hda6-6		University of California, Los Angeles	week 3		PRJNA172021	rosette leaf	Col-0	SRX1053785	SRR2056678
	SAMN03765232	hda6-6		University of California, Los Angeles	week 3		PRJNA172021	rosette leaf	Col-0	SRX1053785	SRR2056679
	SAMN03765232	hda6-6		University of California, Los Angeles	week 3		PRJNA172021	rosette leaf	Col-0	SRX1053785	SRR2056680
	SAMN03765232	hda6-6		University of California, Los Angeles	week 3		PRJNA172021	rosette leaf	Col-0	SRX1053785	SRR2056681
	SAMN03765232	hda6-6		University of California, Los Angeles	week 3		PRJNA172021	rosette leaf	Col-0	SRX1053785	SRR2056682
	SAMN03765232	hda6-6		University of California, Los Angeles	week 3		PRJNA172021	rosette leaf	Col-0	SRX1053785	SRR2056683
	SAMN03765232	hda6-6		University of California, Los Angeles	week 3		PRJNA172021	rosette leaf	Col-0	SRX1053785	SRR2056684
	SAMN03765232	hda6-6		University of California, Los Angeles	week 3		PRJNA172021	rosette leaf	Col-0	SRX1053785	SRR2056685
	SAMN03765232	hda6-6		University of California, Los Angeles	week 3		PRJNA172021	rosette leaf	Col-0	SRX1053785	SRR2056686
	SAMN03765232	hda6-6		University of California, Los Angeles	week 3		PRJNA172021	rosette leaf	Col-0	SRX1053785	SRR2056687
	SAMN03765232	hda6-6		University of California, Los Angeles	week 3		PRJNA172021	rosette leaf	Col-0	SRX1053785	SRR2056688
	SAMN03765232	hda6-6		University of California, Los Angeles	week 3		PRJNA172021	rosette leaf	Col-0	SRX1053785	SRR2056689
	SAMN03765232	hda6-6		University of California, Los Angeles	week 3		PRJNA172021	rosette leaf	Col-0	SRX1053785	SRR2056690
	SAMN03765232	hda6-6		University of California, Los Angeles	week 3		PRJNA172021	rosette leaf	Col-0	SRX1053785	SRR2056691
	SAMN03765232	hda6-6		University of California, Los Angeles	week 3		PRJNA172021	rosette leaf	Col-0	SRX1053785	SRR2056692
	SAMN03765232	hda6-6		University of California, Los Angeles	week 3		PRJNA172021	rosette leaf	Col-0	SRX1053785	SRR2056693
	SAMN03765232	hda6-6		University of California, Los Angeles	week 3		PRJNA172021	rosette leaf	Col-0	SRX1053785	SRR2056694
	SAMN03765232	hda6-6		University of California, Los Angeles	week 3		PRJNA172021	rosette leaf	Col-0	SRX1053785	SRR2056695
	SAMN03765232	hda6-6		University of California, Los Angeles	week 3		PRJNA172021	rosette leaf	Col-0	SRX1053785	SRR2056696
	SAMN03765232	hda6-6		University of California, Los Angeles	week 3		PRJNA172021	rosette leaf	Col-0	SRX1053785	SRR2056697
	SAMN03765232	hda6-6		University of California, Los Angeles	week 3		PRJNA172021	rosette leaf	Col-0	SRX1053785	SRR2056698
	SAMN03765232	hda6-6		University of California, Los Angeles	week 3		PRJNA172021	rosette leaf	Col-0	SRX1053785	SRR2056699
	SAMN03765232	hda6-6		University of California, Los Angeles	week 3		PRJNA172021	rosette leaf	Col-0	SRX1053785	SRR2056700
	SAMN03765232	hda6-6		University of California, Los Angeles	week 3		PRJNA172021	rosette leaf	Col-0	SRX1053785	SRR2056701
	SAMN03765232	hda6-6		University of California, Los Angeles	week 3		PRJNA172021	rosette leaf	Col-0	SRX1053785	SRR2056702
	SAMN03765232	hda6-6		University of California, Los Angeles	week 3		PRJNA172021	rosette leaf	Col-0	SRX1053785	SRR2056703
	SAMN03765232	hda6-6		University of California, Los Angeles	week 3		PRJNA172021	rosette leaf	Col-0	SRX1053785	SRR2056704
	SAMN03765232	hda6-6		University of California, Los Angeles	week 3		PRJNA172021	rosette leaf	Col-0	SRX1053785	SRR2056705
	SAMN03765232	hda6-6		University of California, Los Angeles	week 3		PRJNA172021	rosette leaf	Col-0	SRX1053785	SRR2056706
	SAMN03765232	hda6-6		University of California, Los Angeles	week 3		PRJNA172021	rosette leaf	Col-0	SRX1053785	SRR2056707
	SAMN03765232	hda6-6		University of California, Los Angeles	week 3		PRJNA172021	rosette leaf	Col-0	SRX1053785	SRR2056708
	SAMN03765232	hda6-6		University of California, Los Angeles	week 3		PRJNA172021	rosette leaf	Col-0	SRX1053785	SRR2056709
	SAMN03765232	hda6-6		University of California, Los Angeles	week 3		PRJNA172021	rosette leaf	Col-0	SRX1053785	SRR2056710
	SAMN03765232	hda6-6		University of California, Los Angeles	week 3		PRJNA172021	rosette leaf	Col-0	SRX1053785	SRR2056711
	SAMN03765232	hda6-6		University of California, Los Angeles	week 3		PRJNA172021	rosette leaf	Col-0	SRX1053785	SRR2056712
	SAMN03765232	hda6-6		University of California, Los Angeles	week 3		PRJNA172021	rosette leaf	Col-0	SRX1053785	SRR2056713
	SAMN03765232	hda6-6		University of California, Los Angeles	week 3		PRJNA172021	rosette leaf	Col-0	SRX1053785	SRR2056714
	SAMN03765232	hda6-6		University of California, Los Angeles	week 3		PRJNA172021	rosette leaf	Col-0	SRX1053785	SRR2056715
	SAMN03765232	hda6-6		University of California, Los Angeles	week 3		PRJNA172021	rosette leaf	Col-0	SRX1053785	SRR2056716
	SAMN03765232	hda6-6		University of California, Los Angeles	week 3		PRJNA172021	rosette leaf	Col-0	SRX1053785	SRR2056717
	SAMN03765232	hda6-6		University of California, Los Angeles	week 3		PRJNA172021	rosette leaf	Col-0	SRX1053785	SRR2056718
	SAMN03765232	hda6-6		University of California, Los Angeles	week 3		PRJNA172021	rosette leaf	Col-0	SRX1053785	SRR2056719
	SAMN03765232	hda6-6		University of California, Los Angeles	week 3		PRJNA172021	rosette leaf	Col-0	SRX1053785	SRR2056720
	SAMN03765232	hda6-6		University of California, Los Angeles	week 3		PRJNA172021	rosette leaf	Col-0	SRX1053785	SRR2056721
	SAMN03765232	hda6-6		University of California, Los Angeles	week 3		PRJNA172021	rosette leaf	Col-0	SRX1053785	SRR2056722
	SAMN03765232	hda6-6		University of California, Los Angeles	week 3		PRJNA172021	rosette leaf	Col-0	SRX1053785	SRR2056723
	SAMN03765232	hda6-6		University of California, Los Angeles	week 3		PRJNA172021	rosette leaf	Col-0	SRX1053785	SRR2056724
	SAMN03765232	hda6-6		University of California, Los Angeles	week 3		PRJNA172021	rosette leaf	Col-0	SRX1053785	SRR2056725
	SAMN03765232	hda6-6		University of California, Los Angeles	week 3		PRJNA172021	rosette leaf	Col-0	SRX1053785	SRR2056726
	SAMN03765232	hda6-6		University of California, Los Angeles	week 3		PRJNA172021	rosette leaf	Col-0	SRX1053785	SRR2056727
	SAMN03765232	hda6-6		University of California, Los Angeles	week 3		PRJNA172021	rosette leaf	Col-0	SRX1053785	SRR2056728
	SAMN03765232	hda6-6		University of California, Los Angeles	week 3		PRJNA172021	rosette leaf	Col-0	SRX1053785	SRR2056729
	SAMN03765232	hda6-6		University of California, Los Angeles	week 3		PRJNA172021	rosette leaf	Col-0	SRX1053785	SRR2056730
	SAMN03765232	hda6-6		University of California, Los Angeles	week 3		PRJNA172021	rosette leaf	Col-0	SRX1053785	SRR2056731
	SAMN03765232	hda6-6		University of California, Los Angeles	week 3		PRJNA172021	rosette leaf	Col-0	SRX1053785	SRR2056732
	SAMN03765232	hda6-6		University of California, Los Angeles	week 3		PRJNA172021	rosette leaf	Col-0	SRX1053785	SRR2056733
	SAMN03765232	hda6-6		University of California, Los Angeles	week 3		PRJNA172021	rosette leaf	Col-0	SRX1053785	SRR2056734
	SAMN03765232	hda6-6		University of California, Los Angeles	week 3		PRJNA172021	rosette leaf	Col-0	SRX1053785	SRR2056735
	SAMN03765232	hda6-6		University of California, Los Angeles	week 3		PRJNA172021	rosette leaf	Col-0	SRX1053785	SRR2056736
	SAMN03765232	hda6-6		University of California, Los Angeles	week 3		PRJNA172021	rosette leaf	Col-0	SRX1053785	SRR2056737
	SAMN03765232	hda6-6		University of California, Los Angeles	week 3		PRJNA172021	rosette leaf	Col-0	SRX1053785	SRR2056738
	SAMN03765232	hda6-6		University of California, Los Angeles	week 3		PRJNA172021	rosette leaf	Col-0	SRX1053785	SRR2056739
	SAMN03765232	hda6-6		University of California, Los Angeles	week 3		PRJNA172021	rosette leaf	Col-0	SRX1053785	SRR2056740
	SAMN03765232	hda6-6		University of California, Los Angeles	week 3		PRJNA172021	rosette leaf	Col-0	SRX1053785	SRR2056741
	SAMN03765232	hda6-6		University of California, Los Angeles	week 3		PRJNA172021	rosette leaf	Col-0	SRX1053785	SRR2056742
	SAMN03765232	hda6-6		University of California, Los Angeles	week 3		PRJNA172021	rosette leaf	Col-0	SRX1053785	SRR2056743
	SAMN03765232	hda6-6		University of California, Los Angeles	week 3		PRJNA172021	rosette leaf	Col-0	SRX1053785	SRR2056744
	SAMN03765232	hda6-6		University of California, Los Angeles	week 3		PRJNA172021	rosette leaf	Col-0	SRX1053785	SRR2056745
	SAMN03765232	hda6-6		University of California, Los Angeles	week 3		PRJNA172021	rosette leaf	Col-0	SRX1053785	SRR2056746
	SAMN03765232	hda6-6		University of California, Los Angeles	week 3		PRJNA172021	rosette leaf	Col-0	SRX1053785	SRR2056747
	SAMN03765232	hda6-6		University of California, Los Angeles	week 3		PRJNA172021	rosette leaf	Col-0	SRX1053785	SRR2056748
	SAMN03765232	hda6-6		University of California, Los Angeles	week 3		PRJNA172021	rosette leaf	Col-0	SRX1053785	SRR2056749
	SAMN03765232	hda6-6		University of California, Los Angeles	week 3		PRJNA172021	rosette leaf	Col-0	SRX1053785	SRR2056750
	SAMN03765232	hda6-6		University of California, Los Angeles	week 3		PRJNA172021	rosette leaf	Col-0	SRX1053785	SRR2056751
	SAMN03765232	hda6-6		University of California, Los Angeles	week 3		PRJNA172021	rosette leaf	Col-0	SRX1053785	SRR2056752
	SAMN03765232	hda6-6		University of California, Los Angeles	week 3		PRJNA172021	rosette leaf	Col-0	SRX1053785	SRR2056753
	SAMN03765232	hda6-6		University of California, Los Angeles	week 3		PRJNA172021	rosette leaf	Col-0	SRX1053785	SRR2056754
	SAMN03765232	hda6-6		University of California, Los Angeles	week 3		PRJNA172021	rosette leaf	Col-0	SRX1053785	SRR2056755
	SAMN03765232	hda6-6		University of California, Los Angeles	week 3		PRJNA172021	rosette leaf	Col-0	SRX1053785	SRR2056756
	SAMN03765232	hda6-6		University of California, Los Angeles	week 3		PRJNA172021	rosette leaf	Col-0	SRX1053785	SRR2056757
	SAMN03765232	hda6-6		University of California, Los Angeles	week 3		PRJNA172021	rosette leaf	Col-0	SRX1053785	SRR2056758
	SAMN03765232	hda6-6		University of California, Los Angeles	week 3		PRJNA172021	rosette leaf	Col-0	SRX1053785	SRR2056759
	SAMN03765232	hda6-6		University of California, Los Angeles	week 3		PRJNA172021	rosette leaf	Col-0	SRX1053785	SRR2056760
	SAMN03765232	hda6-6		University of California, Los Angeles	week 3		PRJNA172021	rosette leaf	Col-0	SRX1053785	SRR2056761
	SAMN03765232	hda6-6		University of California, Los Angeles	week 3		PRJNA172021	rosette leaf	Col-0	SRX1053785	SRR2056762
	SAMN03765233	hda6-6		University of California, Los Angeles	week 3		PRJNA172021	rosette leaf	Col-0	SRX1053786	SRR2056763
	SAMN03765233	hda6-6		University of California, Los Angeles	week 3		PRJNA172021	rosette leaf	Col-0	SRX1053786	SRR2056764
	SAMN03765233	hda6-6		University of California, Los Angeles	week 3		PRJNA172021	rosette leaf	Col-0	SRX1053786	SRR2056765
	SAMN03765233	hda6-6		University of California, Los Angeles	week 3		PRJNA172021	rosette leaf	Col-0	SRX1053786	SRR2056766
	SAMN03765233	hda6-6		University of California, Los Angeles	week 3		PRJNA172021	rosette leaf	Col-0	SRX1053786	SRR2056767
	SAMN03765233	hda6-6		University of California, Los Angeles	week 3		PRJNA172021	rosette leaf	Col-0	SRX1053786	SRR2056768
	SAMN03765233	hda6-6		University of California, Los Angeles	week 3		PRJNA172021	rosette leaf	Col-0	SRX1053786	SRR2056769
	SAMN03765233	hda6-6		University of California, Los Angeles	week 3		PRJNA172021	rosette leaf	Col-0	SRX1053786	SRR2056770
	SAMN03765233	hda6-6		University of California, Los Angeles	week 3		PRJNA172021	rosette leaf	Col-0	SRX1053786	SRR2056771
	SAMN03765233	hda6-6		University of California, Los Angeles	week 3		PRJNA172021	rosette leaf	Col-0	SRX1053786	SRR2056772
	SAMN03765233	hda6-6		University of California, Los Angeles	week 3		PRJNA172021	rosette leaf	Col-0	SRX1053786	SRR2056773
	SAMN03765233	hda6-6		University of California, Los Angeles	week 3		PRJNA172021	rosette leaf	Col-0	SRX1053786	SRR2056774
	SAMN03765233	hda6-6		University of California, Los Angeles	week 3		PRJNA172021	rosette leaf	Col-0	SRX1053786	SRR2056775
	SAMN03765233	hda6-6		University of California, Los Angeles	week 3		PRJNA172021	rosette leaf	Col-0	SRX1053786	SRR2056776
	SAMN03765233	hda6-6		University of California, Los Angeles	week 3		PRJNA172021	rosette leaf	Col-0	SRX1053786	SRR2056777
	SAMN03765233	hda6-6		University of California, Los Angeles	week 3		PRJNA172021	rosette leaf	Col-0	SRX1053786	SRR2056778
	SAMN03765233	hda6-6		University of California, Los Angeles	week 3		PRJNA172021	rosette leaf	Col-0	SRX1053786	SRR2056779
	SAMN03765233	hda6-6		University of California, Los Angeles	week 3		PRJNA172021	rosette leaf	Col-0	SRX1053786	SRR2056780
	SAMN03765233	hda6-6		University of California, Los Angeles	week 3		PRJNA172021	rosette leaf	Col-0	SRX1053786	SRR2056781
	SAMN03765233	hda6-6		University of California, Los Angeles	week 3		PRJNA172021	rosette leaf	Col-0	SRX1053786	SRR2056782
	SAMN03765233	hda6-6		University of California, Los Angeles	week 3		PRJNA172021	rosette leaf	Col-0	SRX1053786	SRR2056783
	SAMN03765233	hda6-6		University of California, Los Angeles	week 3		PRJNA172021	rosette leaf	Col-0	SRX1053786	SRR2056784
	SAMN03765233	hda6-6		University of California, Los Angeles	week 3		PRJNA172021	rosette leaf	Col-0	SRX1053786	SRR2056785
	SAMN03765233	hda6-6		University of California, Los Angeles	week 3		PRJNA172021	rosette leaf	Col-0	SRX1053786	SRR2056786
	SAMN03765233	hda6-6		University of California, Los Angeles	week 3		PRJNA172021	rosette leaf	Col-0	SRX1053786	SRR2056787
	SAMN03765233	hda6-6		University of California, Los Angeles	week 3		PRJNA172021	rosette leaf	Col-0	SRX1053786	SRR2056788
	SAMN03765233	hda6-6		University of California, Los Angeles	week 3		PRJNA172021	rosette leaf	Col-0	SRX1053786	SRR2056789
	SAMN03765233	hda6-6		University of California, Los Angeles	week 3		PRJNA172021	rosette leaf	Col-0	SRX1053786	SRR2056790
	SAMN03765233	hda6-6		University of California, Los Angeles	week 3		PRJNA172021	rosette leaf	Col-0	SRX1053786	SRR2056791
	SAMN03765233	hda6-6		University of California, Los Angeles	week 3		PRJNA172021	rosette leaf	Col-0	SRX1053786	SRR2056792
	SAMN03765233	hda6-6		University of California, Los Angeles	week 3		PRJNA172021	rosette leaf	Col-0	SRX1053786	SRR2056793
	SAMN03765233	hda6-6		University of California, Los Angeles	week 3		PRJNA172021	rosette leaf	Col-0	SRX1053786	SRR2056794
	SAMN03765233	hda6-6		University of California, Los Angeles	week 3		PRJNA172021	rosette leaf	Col-0	SRX1053786	SRR2056795
	SAMN03765233	hda6-6		University of California, Los Angeles	week 3		PRJNA172021	rosette leaf	Col-0	SRX1053786	SRR2056796
	SAMN03765233	hda6-6		University of California, Los Angeles	week 3		PRJNA172021	rosette leaf	Col-0	SRX1053786	SRR2056797
	SAMN03765233	hda6-6		University of California, Los Angeles	week 3		PRJNA172021	rosette leaf	Col-0	SRX1053786	SRR2056798
	SAMN03765233	hda6-6		University of California, Los Angeles	week 3		PRJNA172021	rosette leaf	Col-0	SRX1053786	SRR2056799
	SAMN03765233	hda6-6		University of California, Los Angeles	week 3		PRJNA172021	rosette leaf	Col-0	SRX1053786	SRR2056800
	SAMN03765233	hda6-6		University of California, Los Angeles	week 3		PRJNA172021	rosette leaf	Col-0	SRX1053786	SRR2056801
	SAMN03765233	hda6-6		University of California, Los Angeles	week 3		PRJNA172021	rosette leaf	Col-0	SRX1053786	SRR2056802
	SAMN03765233	hda6-6		University of California, Los Angeles	week 3		PRJNA172021	rosette leaf	Col-0	SRX1053786	SRR2056803
	SAMN03765233	hda6-6		University of California, Los Angeles	week 3		PRJNA172021	rosette leaf	Col-0	SRX1053786	SRR2056804
	SAMN03765233	hda6-6		University of California, Los Angeles	week 3		PRJNA172021	rosette leaf	Col-0	SRX1053786	SRR2056805
	SAMN03765233	hda6-6		University of California, Los Angeles	week 3		PRJNA172021	rosette leaf	Col-0	SRX1053786	SRR2056806
	SAMN03765233	hda6-6		University of California, Los Angeles	week 3		PRJNA172021	rosette leaf	Col-0	SRX1053786	SRR2056807
	SAMN03765233	hda6-6		University of California, Los Angeles	week 3		PRJNA172021	rosette leaf	Col-0	SRX1053786	SRR2056808
	SAMN03765233	hda6-6		University of California, Los Angeles	week 3		PRJNA172021	rosette leaf	Col-0	SRX1053786	SRR2056809
	SAMN03765233	hda6-6		University of California, Los Angeles	week 3		PRJNA172021	rosette leaf	Col-0	SRX1053786	SRR2056810
	SAMN03765233	hda6-6		University of California, Los Angeles	week 3		PRJNA172021	rosette leaf	Col-0	SRX1053786	SRR2056811
	SAMN03765233	hda6-6		University of California, Los Angeles	week 3		PRJNA172021	rosette leaf	Col-0	SRX1053786	SRR2056812
	SAMN03765233	hda6-6		University of California, Los Angeles	week 3		PRJNA172021	rosette leaf	Col-0	SRX1053786	SRR2056813
	SAMN03765233	hda6-6		University of California, Los Angeles	week 3		PRJNA172021	rosette leaf	Col-0	SRX1053786	SRR2056814
	SAMN03765233	hda6-6		University of California, Los Angeles	week 3		PRJNA172021	rosette leaf	Col-0	SRX1053786	SRR2056815
	SAMN03765233	hda6-6		University of California, Los Angeles	week 3		PRJNA172021	rosette leaf	Col-0	SRX1053786	SRR2056816
	SAMN03765233	hda6-6		University of California, Los Angeles	week 3		PRJNA172021	rosette leaf	Col-0	SRX1053786	SRR2056817
	SAMN03765233	hda6-6		University of California, Los Angeles	week 3		PRJNA172021	rosette leaf	Col-0	SRX1053786	SRR2056818
	SAMN03765233	hda6-6		University of California, Los Angeles	week 3		PRJNA172021	rosette leaf	Col-0	SRX1053786	SRR2056819
	SAMN03765233	hda6-6		University of California, Los Angeles	week 3		PRJNA172021	rosette leaf	Col-0	SRX1053786	SRR2056820
	SAMN03765233	hda6-6		University of California, Los Angeles	week 3		PRJNA172021	rosette leaf	Col-0	SRX1053786	SRR2056821
	SAMN03765233	hda6-6		University of California, Los Angeles	week 3		PRJNA172021	rosette leaf	Col-0	SRX1053786	SRR2056822
	SAMN03765233	hda6-6		University of California, Los Angeles	week 3		PRJNA172021	rosette leaf	Col-0	SRX1053786	SRR2056823
	SAMN03765233	hda6-6		University of California, Los Angeles	week 3		PRJNA172021	rosette leaf	Col-0	SRX1053786	SRR2056824
	SAMN03765233	hda6-6		University of California, Los Angeles	week 3		PRJNA172021	rosette leaf	Col-0	SRX1053786	SRR2056825
	SAMN03765233	hda6-6		University of California, Los Angeles	week 3		PRJNA172021	rosette leaf	Col-0	SRX1053786	SRR2056826
	SAMN03765233	hda6-6		University of California, Los Angeles	week 3		PRJNA172021	rosette leaf	Col-0	SRX1053786	SRR2056827
	SAMN03765233	hda6-6		University of California, Los Angeles	week 3		PRJNA172021	rosette leaf	Col-0	SRX1053786	SRR2056828
	SAMN03765233	hda6-6		University of California, Los Angeles	week 3		PRJNA172021	rosette leaf	Col-0	SRX1053786	SRR2056829
	SAMN03765233	hda6-6		University of California, Los Angeles	week 3		PRJNA172021	rosette leaf	Col-0	SRX1053786	SRR2056830
	SAMN03765233	hda6-6		University of California, Los Angeles	week 3		PRJNA172021	rosette leaf	Col-0	SRX1053786	SRR2056831
	SAMN03765233	hda6-6		University of California, Los Angeles	week 3		PRJNA172021	rosette leaf	Col-0	SRX1053786	SRR2056832
	SAMN03765233	hda6-6		University of California, Los Angeles	week 3		PRJNA172021	rosette leaf	Col-0	SRX1053786	SRR2056833
	SAMN03765233	hda6-6		University of California, Los Angeles	week 3		PRJNA172021	rosette leaf	Col-0	SRX1053786	SRR2056834
	SAMN03765233	hda6-6		University of California, Los Angeles	week 3		PRJNA172021	rosette leaf	Col-0	SRX1053786	SRR2056835
	SAMN03765233	hda6-6		University of California, Los Angeles	week 3		PRJNA172021	rosette leaf	Col-0	SRX1053786	SRR2056836
	SAMN03765233	hda6-6		University of California, Los Angeles	week 3		PRJNA172021	rosette leaf	Col-0	SRX1053786	SRR2056837
	SAMN03765233	hda6-6		University of California, Los Angeles	week 3		PRJNA172021	rosette leaf	Col-0	SRX1053786	SRR2056838
	SAMN03765233	hda6-6		University of California, Los Angeles	week 3		PRJNA172021	rosette leaf	Col-0	SRX1053786	SRR2056839
	SAMN03765233	hda6-6		University of California, Los Angeles	week 3		PRJNA172021	rosette leaf	Col-0	SRX1053786	SRR2056840
	SAMN03765233	hda6-6		University of California, Los Angeles	week 3		PRJNA172021	rosette leaf	Col-0	SRX1053786	SRR2056841
	SAMN03765233	hda6-6		University of California, Los Angeles	week 3		PRJNA172021	rosette leaf	Col-0	SRX1053786	SRR2056842
	SAMN03765233	hda6-6		University of California, Los Angeles	week 3		PRJNA172021	rosette leaf	Col-0	SRX1053786	SRR2056843
	SAMN03765233	hda6-6		University of California, Los Angeles	week 3		PRJNA172021	rosette leaf	Col-0	SRX1053786	SRR2056844
	SAMN03765233	hda6-6		University of California, Los Angeles	week 3		PRJNA172021	rosette leaf	Col-0	SRX1053786	SRR2056845
	SAMN03765233	hda6-6		University of California, Los Angeles	week 3		PRJNA172021	rosette leaf	Col-0	SRX1053786	SRR2056846
	SAMN03765233	hda6-6		University of California, Los Angeles	week 3		PRJNA172021	rosette leaf	Col-0	SRX1053786	SRR2056847
	SAMN03765233	hda6-6		University of California, Los Angeles	week 3		PRJNA172021	rosette leaf	Col-0	SRX1053786	SRR2056848
	SAMN03765233	hda6-6		University of California, Los Angeles	week 3		PRJNA172021	rosette leaf	Col-0	SRX1053786	SRR2056849
	SAMN03765233	hda6-6		University of California, Los Angeles	week 3		PRJNA172021	rosette leaf	Col-0	SRX1053786	SRR2056850
	SAMN03765233	hda6-6		University of California, Los Angeles	week 3		PRJNA172021	rosette leaf	Col-0	SRX1053786	SRR2056851
	SAMN03765233	hda6-6		University of California, Los Angeles	week 3		PRJNA172021	rosette leaf	Col-0	SRX1053786	SRR2056852
	SAMN03765233	hda6-6		University of California, Los Angeles	week 3		PRJNA172021	rosette leaf	Col-0	SRX1053786	SRR2056853
	SAMN03765233	hda6-6		University of California, Los Angeles	week 3		PRJNA172021	rosette leaf	Col-0	SRX1053786	SRR2056854
	SAMN03765233	hda6-6		University of California, Los Angeles	week 3		PRJNA172021	rosette leaf	Col-0	SRX1053786	SRR2056855
	SAMN03765233	hda6-6		University of California, Los Angeles	week 3		PRJNA172021	rosette leaf	Col-0	SRX1053786	SRR2056856
	SAMN03765233	hda6-6		University of California, Los Angeles	week 3		PRJNA172021	rosette leaf	Col-0	SRX1053786	SRR2056857
	SAMN03765233	hda6-6		University of California, Los Angeles	week 3		PRJNA172021	rosette leaf	Col-0	SRX1053786	SRR2056858
	SAMN03765234	hda6-7		University of California, Los Angeles	week 3		PRJNA172021	rosette leaf	Col-0	SRX1053787	SRR2056859
	SAMN03765234	hda6-7		University of California, Los Angeles	week 3		PRJNA172021	rosette leaf	Col-0	SRX1053787	SRR2056860
	SAMN03765234	hda6-7		University of California, Los Angeles	week 3		PRJNA172021	rosette leaf	Col-0	SRX1053787	SRR2056861
	SAMN03765234	hda6-7		University of California, Los Angeles	week 3		PRJNA172021	rosette leaf	Col-0	SRX1053787	SRR2056862
	SAMN03765234	hda6-7		University of California, Los Angeles	week 3		PRJNA172021	rosette leaf	Col-0	SRX1053787	SRR2056863
	SAMN03765234	hda6-7		University of California, Los Angeles	week 3		PRJNA172021	rosette leaf	Col-0	SRX1053787	SRR2056864
	SAMN03765234	hda6-7		University of California, Los Angeles	week 3		PRJNA172021	rosette leaf	Col-0	SRX1053787	SRR2056865
	SAMN03765234	hda6-7		University of California, Los Angeles	week 3		PRJNA172021	rosette leaf	Col-0	SRX1053787	SRR2056866
	SAMN03765234	hda6-7		University of California, Los Angeles	week 3		PRJNA172021	rosette leaf	Col-0	SRX1053787	SRR2056867
	SAMN03765234	hda6-7		University of California, Los Angeles	week 3		PRJNA172021	rosette leaf	Col-0	SRX1053787	SRR2056868
	SAMN03765234	hda6-7		University of California, Los Angeles	week 3		PRJNA172021	rosette leaf	Col-0	SRX1053787	SRR2056869
	SAMN03765234	hda6-7		University of California, Los Angeles	week 3		PRJNA172021	rosette leaf	Col-0	SRX1053787	SRR2056870
	SAMN03765234	hda6-7		University of California, Los Angeles	week 3		PRJNA172021	rosette leaf	Col-0	SRX1053787	SRR2056871
	SAMN03765234	hda6-7		University of California, Los Angeles	week 3		PRJNA172021	rosette leaf	Col-0	SRX1053787	SRR2056872
	SAMN03765234	hda6-7		University of California, Los Angeles	week 3		PRJNA172021	rosette leaf	Col-0	SRX1053787	SRR2056873
	SAMN03765234	hda6-7		University of California, Los Angeles	week 3		PRJNA172021	rosette leaf	Col-0	SRX1053787	SRR2056874
	SAMN03765234	hda6-7		University of California, Los Angeles	week 3		PRJNA172021	rosette leaf	Col-0	SRX1053787	SRR2056875
	SAMN03765234	hda6-7		University of California, Los Angeles	week 3		PRJNA172021	rosette leaf	Col-0	SRX1053787	SRR2056876
	SAMN03765234	hda6-7		University of California, Los Angeles	week 3		PRJNA172021	rosette leaf	Col-0	SRX1053787	SRR2056877
	SAMN03765234	hda6-7		University of California, Los Angeles	week 3		PRJNA172021	rosette leaf	Col-0	SRX1053787	SRR2056878
	SAMN03765234	hda6-7		University of California, Los Angeles	week 3		PRJNA172021	rosette leaf	Col-0	SRX1053787	SRR2056879
	SAMN03765234	hda6-7		University of California, Los Angeles	week 3		PRJNA172021	rosette leaf	Col-0	SRX1053787	SRR2056880
	SAMN03765234	hda6-7		University of California, Los Angeles	week 3		PRJNA172021	rosette leaf	Col-0	SRX1053787	SRR2056881
	SAMN03765234	hda6-7		University of California, Los Angeles	week 3		PRJNA172021	rosette leaf	Col-0	SRX1053787	SRR2056882
	SAMN03765234	hda6-7		University of California, Los Angeles	week 3		PRJNA172021	rosette leaf	Col-0	SRX1053787	SRR2056883
	SAMN03765234	hda6-7		University of California, Los Angeles	week 3		PRJNA172021	rosette leaf	Col-0	SRX1053787	SRR2056884
	SAMN03765234	hda6-7		University of California, Los Angeles	week 3		PRJNA172021	rosette leaf	Col-0	SRX1053787	SRR2056885
	SAMN03765234	hda6-7		University of California, Los Angeles	week 3		PRJNA172021	rosette leaf	Col-0	SRX1053787	SRR2056886
	SAMN03765234	hda6-7		University of California, Los Angeles	week 3		PRJNA172021	rosette leaf	Col-0	SRX1053787	SRR2056887
	SAMN03765234	hda6-7		University of California, Los Angeles	week 3		PRJNA172021	rosette leaf	Col-0	SRX1053787	SRR2056888
	SAMN03765234	hda6-7		University of California, Los Angeles	week 3		PRJNA172021	rosette leaf	Col-0	SRX1053787	SRR2056889
	SAMN03765234	hda6-7		University of California, Los Angeles	week 3		PRJNA172021	rosette leaf	Col-0	SRX1053787	SRR2056890
	SAMN03765234	hda6-7		University of California, Los Angeles	week 3		PRJNA172021	rosette leaf	Col-0	SRX1053787	SRR2056891
	SAMN03765234	hda6-7		University of California, Los Angeles	week 3		PRJNA172021	rosette leaf	Col-0	SRX1053787	SRR2056892
	SAMN03765234	hda6-7		University of California, Los Angeles	week 3		PRJNA172021	rosette leaf	Col-0	SRX1053787	SRR2056893
	SAMN03765234	hda6-7		University of California, Los Angeles	week 3		PRJNA172021	rosette leaf	Col-0	SRX1053787	SRR2056894
	SAMN03765234	hda6-7		University of California, Los Angeles	week 3		PRJNA172021	rosette leaf	Col-0	SRX1053787	SRR2056895
	SAMN03765234	hda6-7		University of California, Los Angeles	week 3		PRJNA172021	rosette leaf	Col-0	SRX1053787	SRR2056896
	SAMN03765234	hda6-7		University of California, Los Angeles	week 3		PRJNA172021	rosette leaf	Col-0	SRX1053787	SRR2056897
	SAMN03765234	hda6-7		University of California, Los Angeles	week 3		PRJNA172021	rosette leaf	Col-0	SRX1053787	SRR2056898
	SAMN03765234	hda6-7		University of California, Los Angeles	week 3		PRJNA172021	rosette leaf	Col-0	SRX1053787	SRR2056899
	SAMN03765234	hda6-7		University of California, Los Angeles	week 3		PRJNA172021	rosette leaf	Col-0	SRX1053787	SRR2056900
	SAMN03765234	hda6-7		University of California, Los Angeles	week 3		PRJNA172021	rosette leaf	Col-0	SRX1053787	SRR2056901
	SAMN03765234	hda6-7		University of California, Los Angeles	week 3		PRJNA172021	rosette leaf	Col-0	SRX1053787	SRR2056902
	SAMN03765234	hda6-7		University of California, Los Angeles	week 3		PRJNA172021	rosette leaf	Col-0	SRX1053787	SRR2056903
	SAMN03765234	hda6-7		University of California, Los Angeles	week 3		PRJNA172021	rosette leaf	Col-0	SRX1053787	SRR2056904
	SAMN03765234	hda6-7		University of California, Los Angeles	week 3		PRJNA172021	rosette leaf	Col-0	SRX1053787	SRR2056905
	SAMN03765234	hda6-7		University of California, Los Angeles	week 3		PRJNA172021	rosette leaf	Col-0	SRX1053787	SRR2056906
	SAMN03765234	hda6-7		University of California, Los Angeles	week 3		PRJNA172021	rosette leaf	Col-0	SRX1053787	SRR2056907
	SAMN03765234	hda6-7		University of California, Los Angeles	week 3		PRJNA172021	rosette leaf	Col-0	SRX1053787	SRR2056908
	SAMN03765234	hda6-7		University of California, Los Angeles	week 3		PRJNA172021	rosette leaf	Col-0	SRX1053787	SRR2056909
	SAMN03765234	hda6-7		University of California, Los Angeles	week 3		PRJNA172021	rosette leaf	Col-0	SRX1053787	SRR2056910
	SAMN03765234	hda6-7		University of California, Los Angeles	week 3		PRJNA172021	rosette leaf	Col-0	SRX1053787	SRR2056911
	SAMN03765234	hda6-7		University of California, Los Angeles	week 3		PRJNA172021	rosette leaf	Col-0	SRX1053787	SRR2056912
	SAMN03765234	hda6-7		University of California, Los Angeles	week 3		PRJNA172021	rosette leaf	Col-0	SRX1053787	SRR2056913
	SAMN03765234	hda6-7		University of California, Los Angeles	week 3		PRJNA172021	rosette leaf	Col-0	SRX1053787	SRR2056914
	SAMN03765234	hda6-7		University of California, Los Angeles	week 3		PRJNA172021	rosette leaf	Col-0	SRX1053787	SRR2056915
	SAMN03765234	hda6-7		University of California, Los Angeles	week 3		PRJNA172021	rosette leaf	Col-0	SRX1053787	SRR2056916
	SAMN03765234	hda6-7		University of California, Los Angeles	week 3		PRJNA172021	rosette leaf	Col-0	SRX1053787	SRR2056917
	SAMN03765234	hda6-7		University of California, Los Angeles	week 3		PRJNA172021	rosette leaf	Col-0	SRX1053787	SRR2056918
	SAMN03765234	hda6-7		University of California, Los Angeles	week 3		PRJNA172021	rosette leaf	Col-0	SRX1053787	SRR2056919
	SAMN03765234	hda6-7		University of California, Los Angeles	week 3		PRJNA172021	rosette leaf	Col-0	SRX1053787	SRR2056920
	SAMN03765234	hda6-7		University of California, Los Angeles	week 3		PRJNA172021	rosette leaf	Col-0	SRX1053787	SRR2056921
	SAMN03765234	hda6-7		University of California, Los Angeles	week 3		PRJNA172021	rosette leaf	Col-0	SRX1053787	SRR2056922
	SAMN03765234	hda6-7		University of California, Los Angeles	week 3		PRJNA172021	rosette leaf	Col-0	SRX1053787	SRR2056923
	SAMN03765234	hda6-7		University of California, Los Angeles	week 3		PRJNA172021	rosette leaf	Col-0	SRX1053787	SRR2056924
	SAMN03765234	hda6-7		University of California, Los Angeles	week 3		PRJNA172021	rosette leaf	Col-0	SRX1053787	SRR2056925
	SAMN03765234	hda6-7		University of California, Los Angeles	week 3		PRJNA172021	rosette leaf	Col-0	SRX1053787	SRR2056926
	SAMN03765234	hda6-7		University of California, Los Angeles	week 3		PRJNA172021	rosette leaf	Col-0	SRX1053787	SRR2056927
	SAMN03765234	hda6-7		University of California, Los Angeles	week 3		PRJNA172021	rosette leaf	Col-0	SRX1053787	SRR2056928
	SAMN03765234	hda6-7		University of California, Los Angeles	week 3		PRJNA172021	rosette leaf	Col-0	SRX1053787	SRR2056929
	SAMN03765234	hda6-7		University of California, Los Angeles	week 3		PRJNA172021	rosette leaf	Col-0	SRX1053787	SRR2056930
	SAMN03765234	hda6-7		University of California, Los Angeles	week 3		PRJNA172021	rosette leaf	Col-0	SRX1053787	SRR2056931
	SAMN03765234	hda6-7		University of California, Los Angeles	week 3		PRJNA172021	rosette leaf	Col-0	SRX1053787	SRR2056932
	SAMN03765234	hda6-7		University of California, Los Angeles	week 3		PRJNA172021	rosette leaf	Col-0	SRX1053787	SRR2056933
	SAMN03765234	hda6-7		University of California, Los Angeles	week 3		PRJNA172021	rosette leaf	Col-0	SRX1053787	SRR2056934
	SAMN03765234	hda6-7		University of California, Los Angeles	week 3		PRJNA172021	rosette leaf	Col-0	SRX1053787	SRR2056935
	SAMN03765234	hda6-7		University of California, Los Angeles	week 3		PRJNA172021	rosette leaf	Col-0	SRX1053787	SRR2056936
	SAMN03765234	hda6-7		University of California, Los Angeles	week 3		PRJNA172021	rosette leaf	Col-0	SRX1053787	SRR2056937
	SAMN03765234	hda6-7		University of California, Los Angeles	week 3		PRJNA172021	rosette leaf	Col-0	SRX1053787	SRR2056938
	SAMN03765234	hda6-7		University of California, Los Angeles	week 3		PRJNA172021	rosette leaf	Col-0	SRX1053787	SRR2056939
	SAMN03765234	hda6-7		University of California, Los Angeles	week 3		PRJNA172021	rosette leaf	Col-0	SRX1053787	SRR2056940
	SAMN03765234	hda6-7		University of California, Los Angeles	week 3		PRJNA172021	rosette leaf	Col-0	SRX1053787	SRR2056941
	SAMN03765234	hda6-7		University of California, Los Angeles	week 3		PRJNA172021	rosette leaf	Col-0	SRX1053787	SRR2056942
	SAMN03765234	hda6-7		University of California, Los Angeles	week 3		PRJNA172021	rosette leaf	Col-0	SRX1053787	SRR2056943
	SAMN03765234	hda6-7		University of California, Los Angeles	week 3		PRJNA172021	rosette leaf	Col-0	SRX1053787	SRR2056944
	SAMN03765234	hda6-7		University of California, Los Angeles	week 3		PRJNA172021	rosette leaf	Col-0	SRX1053787	SRR2056945
	SAMN03765234	hda6-7		University of California, Los Angeles	week 3		PRJNA172021	rosette leaf	Col-0	SRX1053787	SRR2056946
	SAMN03765234	hda6-7		University of California, Los Angeles	week 3		PRJNA172021	rosette leaf	Col-0	SRX1053787	SRR2056947
	SAMN03765234	hda6-7		University of California, Los Angeles	week 3		PRJNA172021	rosette leaf	Col-0	SRX1053787	SRR2056948
	SAMN03765234	hda6-7		University of California, Los Angeles	week 3		PRJNA172021	rosette leaf	Col-0	SRX1053787	SRR2056949
	SAMN03765234	hda6-7		University of California, Los Angeles	week 3		PRJNA172021	rosette leaf	Col-0	SRX1053787	SRR2056950
	SAMN03765234	hda6-7		University of California, Los Angeles	week 3		PRJNA172021	rosette leaf	Col-0	SRX1053787	SRR2056951
	SAMN03765234	hda6-7		University of California, Los Angeles	week 3		PRJNA172021	rosette leaf	Col-0	SRX1053787	SRR2056952
	SAMN03765234	hda6-7		University of California, Los Angeles	week 3		PRJNA172021	rosette leaf	Col-0	SRX1053787	SRR2056953
	SAMN03765234	hda6-7		University of California, Los Angeles	week 3		PRJNA172021	rosette leaf	Col-0	SRX1053787	SRR2056954
	SAMN01103710	wt		University of California, Los Angeles	week 3		PRJNA172021	rosette leaf	Col-0	SRX174203	SRR534177
	SAMN01103760	mom1		University of California, Los Angeles	week 3		PRJNA172021	rosette leaf	Col-0	SRX174253	SRR534178
	SAMN01103761	msi1		University of California, Los Angeles	week 3		PRJNA172021	rosette leaf	Col-0	SRX174254	SRR534179
	SAMN01103762	nrpb2		University of California, Los Angeles	week 3		PRJNA172021	rosette leaf	Col-0	SRX174255	SRR534180
	SAMN01103763	nrpd1		University of California, Los Angeles	week 3		PRJNA172021	rosette leaf	Col-0	SRX174256	SRR534181
	SAMN01103764	nrpe1		University of California, Los Angeles	week 3		PRJNA172021	rosette leaf	Col-0	SRX174257	SRR534182
	SAMN01103765	ros1-3_dml2-1_dml3-1		University of California, Los Angeles	week 3		PRJNA172021	rosette leaf	Col-0	SRX174258	SRR534183
	SAMN01103766	rdm1		University of California, Los Angeles	week 3		PRJNA172021	rosette leaf	Col-0	SRX174259	SRR534184
	SAMN01103767	rdr1		University of California, Los Angeles	week 3		PRJNA172021	rosette leaf	Col-0	SRX174260	SRR534185
	SAMN01103768	rdr2		University of California, Los Angeles	week 3		PRJNA172021	rosette leaf	Col-0	SRX174261	SRR534186
	SAMN01103769	rdr6		University of California, Los Angeles	week 3		PRJNA172021	rosette leaf	Col-0	SRX174262	SRR534187
	SAMN01103770	ref6		University of California, Los Angeles	week 3		PRJNA172021	rosette leaf	Col-0	SRX174263	SRR534188
	SAMN01103771	ros3		University of California, Los Angeles	week 3		PRJNA172021	rosette leaf	Col-0	SRX174264	SRR534189
	SAMN01103772	rpa2		University of California, Los Angeles	week 3		PRJNA172021	rosette leaf	Col-0	SRX174265	SRR534190
	SAMN01103773	sde3		University of California, Los Angeles	week 3		PRJNA172021	rosette leaf	Col-0	SRX174266	SRR534191
	SAMN01103774	sde5		University of California, Los Angeles	week 3		PRJNA172021	rosette leaf	Col-0	SRX174267	SRR534192
	SAMN01103711	wt		University of California, Los Angeles	week 3		PRJNA172021	rosette leaf	Col-0	SRX174204	SRR534193
	SAMN01103712	ago1		University of California, Los Angeles	week 3		PRJNA172021	rosette leaf	Col-0	SRX174205	SRR534194
	SAMN01103713	ago2		University of California, Los Angeles	week 3		PRJNA172021	rosette leaf	Col-0	SRX174206	SRR534195
	SAMN01103715	ago4		University of California, Los Angeles	week 3		PRJNA172021	rosette leaf	Col-0	SRX174208	SRR534197
	SAMN01103716	ago5		University of California, Los Angeles	week 3		PRJNA172021	rosette leaf	Col-0	SRX174209	SRR534198
	SAMN01103717	ago6		University of California, Los Angeles	week 3		PRJNA172021	rosette leaf	Col-0	SRX174210	SRR534199
	SAMN01103718	ago7		University of California, Los Angeles	week 3		PRJNA172021	rosette leaf	Col-0	SRX174211	SRR534200
	SAMN01103719	ago8		University of California, Los Angeles	week 3		PRJNA172021	rosette leaf	Col-0	SRX174212	SRR534201
	SAMN01103720	ago9		University of California, Los Angeles	week 3		PRJNA172021	rosette leaf	Col-0	SRX174213	SRR534202
	SAMN01103721	ago10		University of California, Los Angeles	week 3		PRJNA172021	rosette leaf	Col-0	SRX174214	SRR534203
	SAMN01103722	atxr5_atxr6		University of California, Los Angeles	week 3		PRJNA172021	rosette leaf	Col-0	SRX174215	SRR534204
	SAMN01103723	bru1		University of California, Los Angeles	week 3		PRJNA172021	rosette leaf	Col-0	SRX174216	SRR534205
	SAMN01103724	clsy1		University of California, Los Angeles	week 3		PRJNA172021	rosette leaf	Col-0	SRX174217	SRR534206
	SAMN01103725	cmt1		University of California, Los Angeles	week 3		PRJNA172021	rosette leaf	Col-0	SRX174218	SRR534207
	SAMN01103727	cmt3		University of California, Los Angeles	week 3		PRJNA172021	rosette leaf	Col-0	SRX174220	SRR534209
	SAMN01103728	dcl2		University of California, Los Angeles	week 3		PRJNA172021	rosette leaf	Col-0	SRX174221	SRR534210
	SAMN01103729	dcl3		University of California, Los Angeles	week 3		PRJNA172021	rosette leaf	Col-0	SRX174222	SRR534211
	SAMN01103730	dcl4		University of California, Los Angeles	week 3		PRJNA172021	rosette leaf	Col-0	SRX174223	SRR534212
	SAMN01103731	dcl2_dcl4		University of California, Los Angeles	week 3		PRJNA172021	rosette leaf	Col-0	SRX174224	SRR534213
	SAMN01103732	dcl2_dcl3_dcl4		University of California, Los Angeles	week 3		PRJNA172021	rosette leaf	Col-0	SRX174225	SRR534214
	SAMN01103733	ddm1		University of California, Los Angeles	week 3		PRJNA172021	rosette leaf	Col-0	SRX174226	SRR534215
	SAMN01103734	dms3		University of California, Los Angeles	week 3		PRJNA172021	rosette leaf	Col-0	SRX174227	SRR534216
	SAMN01103734	dms3		University of California, Los Angeles	week 3		PRJNA172021	rosette leaf	Col-0	SRX174227	SRR534217
	SAMN01103735	dms4		University of California, Los Angeles	week 3		PRJNA172021	rosette leaf	Col-0	SRX174228	SRR534218
	SAMN01103736	dnmt2_cmt3		University of California, Los Angeles	week 3		PRJNA172021	rosette leaf	Col-0	SRX174229	SRR534219
	SAMN01103737	dnmt2_drm12		University of California, Los Angeles	week 3		PRJNA172021	rosette leaf	Col-0	SRX174230	SRR534220
	SAMN01103738	drd1		University of California, Los Angeles	week 3		PRJNA172021	rosette leaf	Col-0	SRX174231	SRR534221
	SAMN01103739	drm1_drm2		University of California, Los Angeles	week 3		PRJNA172021	rosette leaf	Col-0	SRX174232	SRR534222
	SAMN01103739	drm1_drm2		University of California, Los Angeles	week 3		PRJNA172021	rosette leaf	Col-0	SRX174232	SRR534223
	SAMN01103740	drm1_drm2_cmt3		University of California, Los Angeles	week 3		PRJNA172021	rosette leaf	Col-0	SRX174233	SRR534224
	SAMN01103741	drm3		University of California, Los Angeles	week 3		PRJNA172021	rosette leaf	Col-0	SRX174234	SRR534225
	SAMN01103742	fas2		University of California, Los Angeles	week 3		PRJNA172021	rosette leaf	Col-0	SRX174235	SRR534226
	SAMN01103743	fca		University of California, Los Angeles	week 3		PRJNA172021	rosette leaf	Col-0	SRX174236	SRR534227
	SAMN01103744	fca_fpa		University of California, Los Angeles	week 3		PRJNA172021	rosette leaf	Col-0	SRX174237	SRR534228
	SAMN01103745	fld		University of California, Los Angeles	week 3		PRJNA172021	rosette leaf	Col-0	SRX174238	SRR534229
	SAMN01103746	fpa		University of California, Los Angeles	week 3		PRJNA172021	rosette leaf	Col-0	SRX174239	SRR534230
	SAMN01103747	fve		University of California, Los Angeles	week 3		PRJNA172021	rosette leaf	Col-0	SRX174240	SRR534231
	SAMN01103749	hen1		University of California, Los Angeles	week 3		PRJNA172021	rosette leaf	Col-0	SRX174242	SRR534233
	SAMN01103750	ibm1		University of California, Los Angeles	week 3		PRJNA172021	rosette leaf	Col-0	SRX174243	SRR534234
	SAMN01103751	idn2		University of California, Los Angeles	week 3		PRJNA172021	rosette leaf	Col-0	SRX174244	SRR534235
	SAMN01103752	idn2_idnl1_idnl2		University of California, Los Angeles	week 3		PRJNA172021	rosette leaf	Col-0	SRX174245	SRR534236
	SAMN01103753	idnl1_idnl2		University of California, Los Angeles	week 3		PRJNA172021	rosette leaf	Col-0	SRX174246	SRR534237
	SAMN01103754	ktf1		University of California, Los Angeles	week 3		PRJNA172021	rosette leaf	Col-0	SRX174247	SRR534238
	SAMN01103755	met1		University of California, Los Angeles	week 3		PRJNA172021	rosette leaf	Col-0	SRX174248	SRR534239
	SAMN01103756	met1_cmt3		University of California, Los Angeles	week 3		PRJNA172021	rosette leaf	Col-0	SRX174249	SRR534240
	SAMN01103757	met1_het		University of California, Los Angeles	week 3		PRJNA172021	rosette leaf	Col-0	SRX174250	SRR534241
	SAMN01103758	met1/+		University of California, Los Angeles	week 3		PRJNA172021	rosette leaf	Col-0	SRX174251	SRR534242
	SAMN01103759	met2		University of California, Los Angeles	week 3		PRJNA172021	rosette leaf	Col-0	SRX174252	SRR534243
	SAMN01103775	sdg2		University of California, Los Angeles	week 3		PRJNA172021	rosette leaf	Col-0	SRX174268	SRR534244
	SAMN01103776	sdg8		University of California, Los Angeles	week 3		PRJNA172021	rosette leaf	Col-0	SRX174269	SRR534245
	SAMN01103777	sgs3		University of California, Los Angeles	week 3		PRJNA172021	rosette leaf	Col-0	SRX174270	SRR534246
	SAMN01103778	suvh1		University of California, Los Angeles	week 3		PRJNA172021	rosette leaf	Col-0	SRX174271	SRR534247
	SAMN01103779	suvh2		University of California, Los Angeles	week 3		PRJNA172021	rosette leaf	Col-0	SRX174272	SRR534248
	SAMN01103780	suvh3		University of California, Los Angeles	week 3		PRJNA172021	rosette leaf	Col-0	SRX174273	SRR534249
	SAMN01103781	suvh4_kyp		University of California, Los Angeles	week 3		PRJNA172021	rosette leaf	Col-0	SRX174274	SRR534250
	SAMN01103782	suvh5		University of California, Los Angeles	week 3		PRJNA172021	rosette leaf	Col-0	SRX174275	SRR534251
	SAMN01103783	suvh6		University of California, Los Angeles	week 3		PRJNA172021	rosette leaf	Col-0	SRX174276	SRR534252
	SAMN01103784	suvh4_suvh5_suvh6		University of California, Los Angeles	week 3		PRJNA172021	rosette leaf	Col-0	SRX174277	SRR534253
	SAMN01103785	suvh7		University of California, Los Angeles	week 3		PRJNA172021	rosette leaf	Col-0	SRX174278	SRR534254
	SAMN01103786	suvh8		University of California, Los Angeles	week 3		PRJNA172021	rosette leaf	Col-0	SRX174279	SRR534255
	SAMN01103787	suvh9		University of California, Los Angeles	week 3		PRJNA172021	rosette leaf	Col-0	SRX174280	SRR534256
	SAMN01103788	suvh10		University of California, Los Angeles	week 3		PRJNA172021	rosette leaf	Col-0	SRX174281	SRR534257
	SAMN01103789	suvr1		University of California, Los Angeles	week 3		PRJNA172021	rosette leaf	Col-0	SRX174282	SRR534258
	SAMN01103790	suvr2		University of California, Los Angeles	week 3		PRJNA172021	rosette leaf	Col-0	SRX174283	SRR534259
	SAMN01103791	suvr3		University of California, Los Angeles	week 3		PRJNA172021	rosette leaf	Col-0	SRX174284	SRR534260
	SAMN01103792	suvr5		University of California, Los Angeles	week 3		PRJNA172021	rosette leaf	Col-0	SRX174285	SRR534261
	SAMN01103793	suvr1_suvr2_suvr3_suvr4_suvr5		University of California, Los Angeles	week 3		PRJNA172021	rosette leaf	Col-0	SRX174286	SRR534262
	SAMN01103794	vim1		University of California, Los Angeles	week 3		PRJNA172021	rosette leaf	Col-0	SRX174287	SRR534263
	SAMN01103795	vim2		University of California, Los Angeles	week 3		PRJNA172021	rosette leaf	Col-0	SRX174288	SRR534264
	SAMN01103796	vim3		University of California, Los Angeles	week 3		PRJNA172021	rosette leaf	Col-0	SRX174289	SRR534265
	SAMN01103797	vim1		University of California, Los Angeles	week 3		PRJNA172021	rosette leaf	Col-0	SRX174290	SRR534266
	SAMN01103726	cmt2		University of California, Los Angeles	week 3		PRJNA172021	rosette leaf	Col-0	SRX174219	SRR869314
	SAMN03352144	wt		Gregor Mendel Institute, Austrian Academy of Sciences			PRJNA275676	rosette	Col-0	SRX879583	SRR1806708
	SAMN03352143	dcl3-5		Gregor Mendel Institute, Austrian Academy of Sciences			PRJNA275676	rosette	Col-0	SRX879584	SRR1806709
	SAMN03352146	cmt2		Gregor Mendel Institute, Austrian Academy of Sciences			PRJNA275676	rosette	Col-0	SRX879585	SRR1806710
	SAMN03352145	cmt2		Gregor Mendel Institute, Austrian Academy of Sciences			PRJNA275676	rosette	Col-0	SRX879586	SRR1806711
	SAMN03444884	wt		Center for Precision Diagnostics, Pathology, University of Washington	week 3		PRJNA279272	rosette leaf	Col-0	SRX966777	SRR1927185
	SAMN03444885	wt		Center for Precision Diagnostics, Pathology, University of Washington	week 3		PRJNA279272	rosette leaf	Col-0	SRX966778	SRR1927186
	SAMN03444886	wt		Center for Precision Diagnostics, Pathology, University of Washington	week 3		PRJNA279272	rosette leaf	Col-0	SRX966779	SRR1927187
	SAMN03444887	nrpe1-11		Center for Precision Diagnostics, Pathology, University of Washington	week 3		PRJNA279272	rosette leaf	Col-0	SRX966780	SRR1927188
	SAMN03444882	nrpe1-11		Center for Precision Diagnostics, Pathology, University of Washington	week 3		PRJNA279272	rosette leaf	Col-0	SRX966781	SRR1927189
	SAMN03444883	nrpe1-11		Center for Precision Diagnostics, Pathology, University of Washington	week 3		PRJNA279272	rosette leaf	Col-0	SRX966782	SRR1927190
	SAMN03444888	spt5l-1		Center for Precision Diagnostics, Pathology, University of Washington	week 3		PRJNA279272	rosette leaf	Col-0	SRX966783	SRR1927191
	SAMN03444893	spt5l-1		Center for Precision Diagnostics, Pathology, University of Washington	week 3		PRJNA279272	rosette leaf	Col-0	SRX966784	SRR1927192
	SAMN03444907	spt5l-1		Center for Precision Diagnostics, Pathology, University of Washington	week 3		PRJNA279272	rosette leaf	Col-0	SRX966785	SRR1927193
	SAMN03444898	nrpe1-11		Center for Precision Diagnostics, Pathology, University of Washington	week 3		PRJNA279272	rosette leaf	Col-0	SRX966786	SRR1927194
	SAMN03444904	nrpe1-11		Center for Precision Diagnostics, Pathology, University of Washington	week 3		PRJNA279272	rosette leaf	Col-0	SRX966787	SRR1927195
	SAMN03444900	nrpe1-11		Center for Precision Diagnostics, Pathology, University of Washington	week 3		PRJNA279272	rosette leaf	Col-0	SRX966788	SRR1927196
	SAMN03444903	nrpe1-11		Center for Precision Diagnostics, Pathology, University of Washington	week 3		PRJNA279272	rosette leaf	Col-0	SRX966789	SRR1927197
	SAMN03444891	nrpe1-11		Center for Precision Diagnostics, Pathology, University of Washington	week 3		PRJNA279272	rosette leaf	Col-0	SRX966790	SRR1927198
	SAMN03444906	nrpe1-11		Center for Precision Diagnostics, Pathology, University of Washington	week 3		PRJNA279272	rosette leaf	Col-0	SRX966791	SRR1927199
	SAMN03444905	spt5l-1		Center for Precision Diagnostics, Pathology, University of Washington	week 3		PRJNA279272	rosette leaf	Col-0	SRX966792	SRR1927200
	SAMN03444889	spt5l-1		Center for Precision Diagnostics, Pathology, University of Washington	week 3		PRJNA279272	rosette leaf	Col-0	SRX966793	SRR1927201
	SAMN03444899	spt5l-1		Center for Precision Diagnostics, Pathology, University of Washington	week 3		PRJNA279272	rosette leaf	Col-0	SRX966794	SRR1927202
	SAMN03444896	spt5l-1		Center for Precision Diagnostics, Pathology, University of Washington	week 3		PRJNA279272	rosette leaf	Col-0	SRX966795	SRR1927203
	SAMN03444897	spt5l-1		Center for Precision Diagnostics, Pathology, University of Washington	week 3		PRJNA279272	rosette leaf	Col-0	SRX966796	SRR1927204
	SAMN03444895	spt5l-1		Center for Precision Diagnostics, Pathology, University of Washington	week 3		PRJNA279272	rosette leaf	Col-0	SRX966797	SRR1927205
	SAMN03481143	wt		NIBS	seedling		PRJNA280956	whole organism	Col-0	SRX992499	SRR1970647
	SAMN03481128	brat1-1		NIBS	seedling		PRJNA280956	whole organism	Col-0	SRX992500	SRR1970648
	SAMN03481129	brp1-1		NIBS	seedling		PRJNA280956	whole organism	Col-0	SRX992501	SRR1970649
	SAMN03481130	ros1-4		NIBS	seedling		PRJNA280956	whole organism	Col-0	SRX992502	SRR1970650
	SAMN03497743	ddcc		Molecular, Cell and Developmental Biology, University of California, Los Angeles	seed		PRJNA281884	whole organism	Col-0	SRX1003146	SRR1984591
	SAMN03497720	ddcc		Molecular, Cell and Developmental Biology, University of California, Los Angeles	week 3		PRJNA281884	rosette leaf	Col-0	SRX1003147	SRR1984592
	SAMN03497721	wt		Molecular, Cell and Developmental Biology, University of California, Los Angeles	seed		PRJNA281884	whole organism	Col-0	SRX1003148	SRR1984593
	SAMN03497722	wt		Molecular, Cell and Developmental Biology, University of California, Los Angeles	week 3		PRJNA281884	rosette leaf	Col-0	SRX1003149	SRR1984594
	SAMN03777089	wt		Ocean University of China	week 3		PRJNA287174	aerial part	Col-0	SRX1060215	SRR2064658
	SAMN03859632	wt		Department of Horticulture and Landscape Architecture, Purdue University	seedling		PRJNA289907	whole organism	Col-0	SRX1097210	SRR2102617
	SAMN03859632	wt		Department of Horticulture and Landscape Architecture, Purdue University	seedling		PRJNA289907	whole organism	Col-0	SRX1097210	SRR2102618
	SAMN03859632	wt		Department of Horticulture and Landscape Architecture, Purdue University	seedling		PRJNA289907	whole organism	Col-0	SRX1097210	SRR2102619
	SAMN03859633	wt		Department of Horticulture and Landscape Architecture, Purdue University	seedling		PRJNA289907	whole organism	Col-0	SRX1097211	SRR2102620
	SAMN03859633	wt		Department of Horticulture and Landscape Architecture, Purdue University	seedling		PRJNA289907	whole organism	Col-0	SRX1097211	SRR2102621
	SAMN03859649	wt		Department of Horticulture and Landscape Architecture, Purdue University	seedling		PRJNA289907	whole organism	Col-0	SRX1097227	SRR2102645
	SAMN03859650	wt		Department of Horticulture and Landscape Architecture, Purdue University	seedling		PRJNA289907	whole organism	Col-0	SRX1097228	SRR2102646
	SAMN03981858	wt		Department of Molecular, Cell and Developmental Biology, University of California, Los Angeles	flowering		PRJNA261075	inflorescence	Col-0	SRX1142675	SRR2155683
	SAMN03981859	wt		Department of Molecular, Cell and Developmental Biology, University of California, Los Angeles	flowering		PRJNA261075	inflorescence	Col-0	SRX1142676	SRR2155684
	SAMN03981860	nrpb2		Department of Molecular, Cell and Developmental Biology, University of California, Los Angeles	flowering		PRJNA261075	inflorescence	Col-0	SRX1142677	SRR2155685
	SAMN03981861	nrpb2		Department of Molecular, Cell and Developmental Biology, University of California, Los Angeles	flowering		PRJNA261075	inflorescence	Col-0	SRX1142678	SRR2155686
high phosphate short	SAMN04039273		LD16:8	Physiology and Metabolic Engineering of Plants, LANGEBIO, LANGEBIO CINVESTAV			PRJNA295025	root	Col-0	SRX1203811	SRR2296813
high phosphate short	SAMN04039273		LD16:8	Physiology and Metabolic Engineering of Plants, LANGEBIO, LANGEBIO CINVESTAV			PRJNA295025	root	Col-0	SRX1203811	SRR2296814
high phosphate short	SAMN04039274		LD16:8	Physiology and Metabolic Engineering of Plants, LANGEBIO, LANGEBIO CINVESTAV			PRJNA295025	shoot	Col-0	SRX1203812	SRR2296815
high phosphate short	SAMN04039274		LD16:8	Physiology and Metabolic Engineering of Plants, LANGEBIO, LANGEBIO CINVESTAV			PRJNA295025	shoot	Col-0	SRX1203812	SRR2296816
low phosphate short	SAMN04039275		LD16:8	Physiology and Metabolic Engineering of Plants, LANGEBIO, LANGEBIO CINVESTAV			PRJNA295025	root	Col-0	SRX1203813	SRR2296817
low phosphate short	SAMN04039275		LD16:8	Physiology and Metabolic Engineering of Plants, LANGEBIO, LANGEBIO CINVESTAV			PRJNA295025	root	Col-0	SRX1203813	SRR2296818
low phosphate short	SAMN04039276		LD16:8	Physiology and Metabolic Engineering of Plants, LANGEBIO, LANGEBIO CINVESTAV			PRJNA295025	shoot	Col-0	SRX1203814	SRR2296819
low phosphate short	SAMN04039276		LD16:8	Physiology and Metabolic Engineering of Plants, LANGEBIO, LANGEBIO CINVESTAV			PRJNA295025	shoot	Col-0	SRX1203814	SRR2296820
high phosphate long	SAMN04039277		LD16:8	Physiology and Metabolic Engineering of Plants, LANGEBIO, LANGEBIO CINVESTAV			PRJNA295025	root	Col-0	SRX1203815	SRR2296821
high phosphate long	SAMN04039277		LD16:8	Physiology and Metabolic Engineering of Plants, LANGEBIO, LANGEBIO CINVESTAV			PRJNA295025	root	Col-0	SRX1203815	SRR2296822
high phosphate long	SAMN04039278		LD16:8	Physiology and Metabolic Engineering of Plants, LANGEBIO, LANGEBIO CINVESTAV			PRJNA295025	shoot	Col-0	SRX1203816	SRR2296823
high phosphate long	SAMN04039278		LD16:8	Physiology and Metabolic Engineering of Plants, LANGEBIO, LANGEBIO CINVESTAV			PRJNA295025	shoot	Col-0	SRX1203816	SRR2296824
low phosphate long	SAMN04039279		LD16:8	Physiology and Metabolic Engineering of Plants, LANGEBIO, LANGEBIO CINVESTAV			PRJNA295025	root	Col-0	SRX1203817	SRR2296825
low phosphate long	SAMN04039279		LD16:8	Physiology and Metabolic Engineering of Plants, LANGEBIO, LANGEBIO CINVESTAV			PRJNA295025	root	Col-0	SRX1203817	SRR2296826
low phosphate long	SAMN04039280		LD16:8	Physiology and Metabolic Engineering of Plants, LANGEBIO, LANGEBIO CINVESTAV			PRJNA295025	shoot	Col-0	SRX1203818	SRR2296827
low phosphate long	SAMN04039280		LD16:8	Physiology and Metabolic Engineering of Plants, LANGEBIO, LANGEBIO CINVESTAV			PRJNA295025	shoot	Col-0	SRX1203818	SRR2296828
	SAMN04075595	wt		Shanghai Center for Plant Stress Biology	seedling		PRJNA295546	whole organism	Col-0	SRX1240816	SRR2392658
	SAMN04075597	nrpd1_nrpe1		Shanghai Center for Plant Stress Biology	seedling		PRJNA295546	whole organism	Col-0	SRX1240820	SRR2392662
	SAMN04122869	wt		Dr. Xiuren Zhang Lab, Biochemistry & Biophysics, Texas A&M University	seedling		PRJNA297369	whole organism	Col-0	SRX1295783	SRR2537216
	SAMN04122870	kyp		Dr. Xiuren Zhang Lab, Biochemistry & Biophysics, Texas A&M University	seedling		PRJNA297369	whole organism	Col-0	SRX1295784	SRR2537217
	SAMN04122871	TGMV-TrAP		Dr. Xiuren Zhang Lab, Biochemistry & Biophysics, Texas A&M University	seedling		PRJNA297369	whole organism	Col-0	SRX1295785	SRR2537218
	SAMN04217993	wt		School of Life Sciences, Tsinghua University	seedling		PRJNA300285	whole organism	Col-0	SRX1388257	SRR2831342
	SAMN04217994	dcl2_dcl3_dcl4		School of Life Sciences, Tsinghua University	seedling		PRJNA300285	whole organism	Col-0	SRX1388258	SRR2831343
	SAMN04217995	nrpd1		School of Life Sciences, Tsinghua University	seedling		PRJNA300285	whole organism	Col-0	SRX1388259	SRR2831344
	SAMN04217996	nrpd1_dcl2_dcl3_dcl4		School of Life Sciences, Tsinghua University	seedling		PRJNA300285	whole organism	Col-0	SRX1388260	SRR2831345
	SAMN04217997	rdr2		School of Life Sciences, Tsinghua University	seedling		PRJNA300285	whole organism	Col-0	SRX1388261	SRR2831346
	SAMN04217998	rdr2_dcl2_dcl3_dcl4		School of Life Sciences, Tsinghua University	seedling		PRJNA300285	whole organism	Col-0	SRX1388262	SRR2831347
	SAMN04217998	rdr2_dcl2_dcl3_dcl4		School of Life Sciences, Tsinghua University	seedling		PRJNA300285	whole organism	Col-0	SRX1388262	SRR2831348
	SAMN04218031	dcl1_dcl2_dcl3_dcl4		School of Life Sciences, Tsinghua University	seedling		PRJNA300285	whole organism	Col-0	SRX1388332	SRR2831418
	SAMN04236214			Ecker lab, PBIO, Salk-Institute			PRJNA257556	rosette leaf	Col-0	SRX1412133	SRR2926223
	SAMN04388522	wt		IBMP-CNRS	seedling		PRJNA308231	whole organism	Col-0	SRX1521984	SRR3091435
	SAMN04504091	wt	LD16:8	Molecular, Cell and Developmental Biology, University of California Los Angeles	week 3		PRJNA312219	rosette leaf	Col-0	SRX1586761	SRR3171614
	SAMN04504092	mthfd1-1	LD16:8	Molecular, Cell and Developmental Biology, University of California Los Angeles	week 3		PRJNA312219	rosette leaf	Col-0	SRX1586762	SRR3171615
	SAMN04501976	wt	LD16:8	Molecular, Cell and Developmental Biology, University of California Los Angeles	seedling		PRJNA312219	whole organism	Col-0	SRX1586777	SRR3171630
	SAMN04501977	wt	LD16:8	Molecular, Cell and Developmental Biology, University of California Los Angeles	seedling		PRJNA312219	whole organism	Col-0	SRX1586778	SRR3171631
	SAMN04501978	mthfd1-1	LD16:8	Molecular, Cell and Developmental Biology, University of California Los Angeles	seedling		PRJNA312219	whole organism	Col-0	SRX1586779	SRR3171632
	SAMN04501979	mthfd1-1	LD16:8	Molecular, Cell and Developmental Biology, University of California Los Angeles	seedling		PRJNA312219	whole organism	Col-0	SRX1586780	SRR3171633
	SAMN04504093	wt	LD16:8	Molecular, Cell and Developmental Biology, University of California Los Angeles	seedling		PRJNA312219	whole organism	Col-0	SRX1586763	SRR3192725
	SAMN04504094	wt	LD16:8	Molecular, Cell and Developmental Biology, University of California Los Angeles	seedling		PRJNA312219	whole organism	Col-0	SRX1586764	SRR3192726
	SAMN04504095	mthfd1-1	LD16:8	Molecular, Cell and Developmental Biology, University of California Los Angeles	seedling		PRJNA312219	whole organism	Col-0	SRX1586765	SRR3192727
	SAMN04504096	mthfd1-1	LD16:8	Molecular, Cell and Developmental Biology, University of California Los Angeles	seedling		PRJNA312219	whole organism	Col-0	SRX1586766	SRR3192728
	SAMN04504097	wt	LD16:8	Molecular, Cell and Developmental Biology, University of California Los Angeles	seedling		PRJNA312219	whole organism	Col-0	SRX1586767	SRR3192729
	SAMN04504067	wt	LD16:8	Molecular, Cell and Developmental Biology, University of California Los Angeles	seedling		PRJNA312219	whole organism	Col-0	SRX1586768	SRR3192730
	SAMN04501968	mthfd1-1	LD16:8	Molecular, Cell and Developmental Biology, University of California Los Angeles	seedling		PRJNA312219	whole organism	Col-0	SRX1586769	SRR3192731
	SAMN04501969	mthfd1-1	LD16:8	Molecular, Cell and Developmental Biology, University of California Los Angeles	seedling		PRJNA312219	whole organism	Col-0	SRX1586770	SRR3192732
	SAMN04501970	wt	LD16:8	Molecular, Cell and Developmental Biology, University of California Los Angeles	seedling		PRJNA312219	whole organism	Col-0	SRX1586771	SRR3192733
	SAMN04501971	wt	LD16:8	Molecular, Cell and Developmental Biology, University of California Los Angeles	seedling		PRJNA312219	whole organism	Col-0	SRX1586772	SRR3192734
	SAMN04501972	mthfd1-1	LD16:8	Molecular, Cell and Developmental Biology, University of California Los Angeles	seedling		PRJNA312219	whole organism	Col-0	SRX1586773	SRR3192735
	SAMN04501973	mthfd1-1	LD16:8	Molecular, Cell and Developmental Biology, University of California Los Angeles	seedling		PRJNA312219	whole organism	Col-0	SRX1586774	SRR3192736
	SAMN04501974	wt	LD16:8	Molecular, Cell and Developmental Biology, University of California Los Angeles	seedling		PRJNA312219	whole organism	Col-0	SRX1586775	SRR3192737
	SAMN04501975	mthfd1-1	LD16:8	Molecular, Cell and Developmental Biology, University of California Los Angeles	seedling		PRJNA312219	whole organism	Col-0	SRX1586776	SRR3192738
	SAMN04501177	wt		Center for Precision Diagnostics, Pathology, University of Washington	week 3		PRJNA311764	rosette leaf	Col-0	SRX1583553	SRR3178495
	SAMN04501177	wt		Center for Precision Diagnostics, Pathology, University of Washington	week 3		PRJNA311764	rosette leaf	Col-0	SRX1583553	SRR3178496
	SAMN04528873	wt		Jacobsen, MCDB, UCLA	week 3		PRJNA314105	rosette leaf	Col-0	SRX1609651	SRR3199814
	SAMN04528874	wt		Jacobsen, MCDB, UCLA	week 3		PRJNA314105	rosette leaf	Col-0	SRX1609652	SRR3199815
	SAMN04528843	morc4_morc7		Jacobsen, MCDB, UCLA	week 3		PRJNA314105	rosette leaf	Col-0	SRX1609653	SRR3199816
	SAMN04528844	morc4_morc7		Jacobsen, MCDB, UCLA	week 3		PRJNA314105	rosette leaf	Col-0	SRX1609654	SRR3199817
	SAMN04528871	morc1_morc2_morc4_morc5_morc6_morc7		Jacobsen, MCDB, UCLA	week 3		PRJNA314105	rosette leaf	Col-0	SRX1609655	SRR3199818
	SAMN04528872	morc1_morc2_morc4_morc5_morc6_morc7		Jacobsen, MCDB, UCLA	week 3		PRJNA314105	rosette leaf	Col-0	SRX1609656	SRR3199819
	SAMN04590189	pet111		Ecker lab, PBIO, Salk-Institute			PRJNA316812	Columella root cap	Col-0	SRX1669862	SRR3311822
	SAMN04590190	procycd5:gfp		Ecker lab, PBIO, Salk-Institute			PRJNA316812	lower Columella root cap	Col-0	SRX1669863	SRR3311824
	SAMN04590191	wt		Ecker lab, PBIO, Salk-Institute			PRJNA316812	root tip	Col-0	SRX1669864	SRR3311825
	SAMN04857150	wt		NIBS	seedling		PRJNA318520	whole organism	Col-0	SRX1705543	SRR3384752
	SAMN04857152	pial1_pial2		NIBS	seedling		PRJNA318520	whole organism	Col-0	SRX1705544	SRR3384753
	SAMN04857154	nrpe1		NIBS	seedling		PRJNA318520	whole organism	Col-0	SRX1705545	SRR3384754
	SAMN04857156	mom1		NIBS	seedling		PRJNA318520	whole organism	Col-0	SRX1705546	SRR3384755
	SAMN04857158	wt		NIBS	seedling		PRJNA318520	whole organism	Col-0	SRX1705547	SRR3384756
	SAMN04867143	wt		NIBS	seedling		PRJNA318748	whole organism	Col-0	SRX1710787	SRR3399471
	SAMN04867144	wt		NIBS	seedling		PRJNA318748	whole organism	Col-0	SRX1710788	SRR3399472
	SAMN04867144	wt		NIBS	seedling		PRJNA318748	whole organism	Col-0	SRX1710788	SRR3399473
	SAMN00716079	wt	LD16:8	1001genomes	10-leaf stage		PRJNA30811	rosette leaf	Col-0	SRX096371	SRR342347
	SAMN00716079	wt	LD16:8	1001genomes	10-leaf stage		PRJNA30811	rosette leaf	Col-0	SRX096372	SRR342382
	SAMN00716147	wt	LD16:8	1001genomes	10-leaf stage		PRJNA30811	rosette leaf	Col-0	SRX096408	SRR342348
	SAMN00716147	wt	LD16:8	1001genomes	10-leaf stage		PRJNA30811	rosette leaf	Col-0	SRX096409	SRR342383
	SAMN00716148	wt	LD16:8	1001genomes	10-leaf stage		PRJNA30811	rosette leaf	Col-0	SRX096410	SRR342349
	SAMN00716148	wt	LD16:8	1001genomes	10-leaf stage		PRJNA30811	rosette leaf	Col-0	SRX096411	SRR342384
	SAMN00716146	wt	LD16:8	1001genomes	10-leaf stage		PRJNA30811	rosette leaf	Col-0	SRX096406	SRR342353
	SAMN00716146	wt	LD16:8	1001genomes	10-leaf stage		PRJNA30811	rosette leaf	Col-0	SRX096407	SRR342354
	SAMN00716150	wt	LD16:8	1001genomes	10-leaf stage		PRJNA30811	rosette leaf	Col-0	SRX096412	SRR342378
	SAMN00716150	wt	LD16:8	1001genomes	10-leaf stage		PRJNA30811	rosette leaf	Col-0	SRX096413	SRR342385
	SAMN00716151	wt	LD16:8	1001genomes	10-leaf stage		PRJNA30811	rosette leaf	Col-0	SRX096414	SRR342379
	SAMN00716151	wt	LD16:8	1001genomes	10-leaf stage		PRJNA30811	rosette leaf	Col-0	SRX096415	SRR342389
	SAMN00716152	wt	LD16:8	1001genomes	10-leaf stage		PRJNA30811	rosette leaf	Col-0	SRX096416	SRR342380
	SAMN00716152	wt	LD16:8	1001genomes	10-leaf stage		PRJNA30811	rosette leaf	Col-0	SRX096417	SRR342390
	SAMN00716153	wt	LD16:8	1001genomes	10-leaf stage		PRJNA30811	rosette leaf	Col-0	SRX096418	SRR342381
	SAMN00716153	wt	LD16:8	1001genomes	10-leaf stage		PRJNA30811	rosette leaf	Col-0	SRX096419	SRR342391
	SAMN00739522	wt		Department of Horticulture and Landscape Architecture, Purdue University	seedling		PRJNA149493	whole organism	Col-0	SRX101583	SRR353936
	SAMN00739523	wt		Department of Horticulture and Landscape Architecture, Purdue University	seedling		PRJNA149493	whole organism	Col-0	SRX101584	SRR353937
	SAMN00739524	ros1-4		Department of Horticulture and Landscape Architecture, Purdue University	seedling		PRJNA149493	whole organism	Col-0	SRX101585	SRR353938
	SAMN00739525	ros1-4		Department of Horticulture and Landscape Architecture, Purdue University	seedling		PRJNA149493	whole organism	Col-0	SRX101586	SRR353939
	SAMN00739526	idm1-1		Department of Horticulture and Landscape Architecture, Purdue University	seedling		PRJNA149493	whole organism	Col-0	SRX101587	SRR353940
	SAMN00739527	idm1-1		Department of Horticulture and Landscape Architecture, Purdue University	seedling		PRJNA149493	whole organism	Col-0	SRX101588	SRR353941
	SAMN00739528	ros1-3_dml2-1_dml3-1		Department of Horticulture and Landscape Architecture, Purdue University	seedling		PRJNA149493	whole organism	Col-0	SRX101589	SRR353942
	SAMN00739529	ros1-3_dml2-1_dml3-1		Department of Horticulture and Landscape Architecture, Purdue University	seedling		PRJNA149493	whole organism	Col-0	SRX101590	SRR353943
	SAMN00771291	wt	LD16:8	Salk Institute	seedling		SRP010187	whole organism	Col-0	SRX114995	SRR397555
	SAMN00771292	fry1-6	LD16:8	Salk Institute	seedling		SRP010187	whole organism	Col-0	SRX114996	SRR397564
	SAMN00793021	wt		Center for Precision Diagnostics, Pathology, University of Washington	week 3		PRJNA155799	rosette leaf	Col-0	SRX123895	SRR420834
	SAMN00793022	drm2-2		Center for Precision Diagnostics, Pathology, University of Washington	week 3		PRJNA155799	rosette leaf	Col-0	SRX123896	SRR420835
	SAMN00793023	idn2-1		Center for Precision Diagnostics, Pathology, University of Washington	week 3		PRJNA155799	rosette leaf	Col-0	SRX123897	SRR420836
	SAMN00793024	idnl1-1_idnl2-1		Center for Precision Diagnostics, Pathology, University of Washington	week 3		PRJNA155799	rosette leaf	Col-0	SRX123898	SRR420837
	SAMN00793025	idn2-1_idnl1-1_idnl2-1		Center for Precision Diagnostics, Pathology, University of Washington	week 3		PRJNA155799	rosette leaf	Col-0	SRX123899	SRR420838
	SAMN00839539	wt		Sally Mackenzie, Center for Plant Science Innovation, University of Nebraska	mixed		PRJNA156713	aerial part	Col-0	SRX131540	SRR448384
	SAMN00839540	wt		Sally Mackenzie, Center for Plant Science Innovation, University of Nebraska	mixed		PRJNA156713	aerial part	Col-0	SRX131541	SRR448385
	SAMN00839541	msh1-epif3		Sally Mackenzie, Center for Plant Science Innovation, University of Nebraska	mixed		PRJNA156713	aerial part	Col-0	SRX131542	SRR448386
	SAMN00839542	msh1-epif3		Sally Mackenzie, Center for Plant Science Innovation, University of Nebraska	mixed		PRJNA156713	aerial part	Col-0	SRX131543	SRR448387
	SAMN01915411	msh1		Sally Mackenzie, Center for Plant Science Innovation, University of Nebraska	mixed		PRJNA156713	aerial part	Col-0	SRX229780	SRR689231
	SAMN01915412	msh1		Sally Mackenzie, Center for Plant Science Innovation, University of Nebraska	mixed		PRJNA156713	aerial part	Col-0	SRX229781	SRR689232
	SAMN00990497	wt	LD8:16	The Salk Institute for Biological Studies	week 5		SRP012576	rosette leaf	Col-0	SRX145360	SRR492930
	SAMN00990497	wt	LD8:16	The Salk Institute for Biological Studies	week 5		SRP012576	rosette leaf	Col-0	SRX145360	SRR492931
	SAMN00990497	wt	LD8:16	The Salk Institute for Biological Studies	week 5		SRP012576	rosette leaf	Col-0	SRX145362	SRR492932
	SAMN00990497	wt	LD8:16	The Salk Institute for Biological Studies	week 5		SRP012576	rosette leaf	Col-0	SRX145363	SRR492933
	SAMN00990497	wt	LD8:16	The Salk Institute for Biological Studies	week 5		SRP012576	rosette leaf	Col-0	SRX145364	SRR492934
	SAMN00990497	wt	LD8:16	The Salk Institute for Biological Studies	week 5		SRP012576	rosette leaf	Col-0	SRX145395	SRR493023
	SAMN00990497	wt	LD8:16	The Salk Institute for Biological Studies	week 5		SRP012576	rosette leaf	Col-0	SRX145400	SRR493025
	SAMN00990497	wt	LD8:16	The Salk Institute for Biological Studies	week 5		SRP012576	rosette leaf	Col-0	SRX145437	SRR493064
	SAMN00990497	wt	LD8:16	The Salk Institute for Biological Studies	week 5		SRP012576	rosette leaf	Col-0	SRX145437	SRR493066
Pst 3 days	SAMN00990622	wt	LD8:16	The Salk Institute for Biological Studies	week 5		SRP012576	rosette leaf	Col-0	SRX145594	SRR493276
Pst 3 days	SAMN00990622	wt	LD8:16	The Salk Institute for Biological Studies	week 5		SRP012576	rosette leaf	Col-0	SRX145595	SRR493277
Pst 5 days	SAMN00990694	wt	LD8:16	The Salk Institute for Biological Studies	week 5		SRP012576	rosette leaf	Col-0	SRX145645	SRR493334
Pst 5 days	SAMN00990694	wt	LD8:16	The Salk Institute for Biological Studies	week 5		SRP012576	rosette leaf	Col-0	SRX145645	SRR493335
Pst 5 days	SAMN00990694	wt	LD8:16	The Salk Institute for Biological Studies	week 5		SRP012576	rosette leaf	Col-0	SRX145651	SRR493342
Pst 5 days	SAMN00990694	wt	LD8:16	The Salk Institute for Biological Studies	week 5		SRP012576	rosette leaf	Col-0	SRX154713	SRR513544
Pst 5 days	SAMN00990694	wt	LD8:16	The Salk Institute for Biological Studies	week 5		SRP012576	rosette leaf	Col-0	SRX154726	SRR513552
Pst 5 days	SAMN00990694	wt	LD8:16	The Salk Institute for Biological Studies	week 5		SRP012576	rosette leaf	Col-0	SRX154726	SRR513554
Pst(avrPphB) 5 days	SAMN01055038	wt	LD8:16	The Salk Institute for Biological Studies	week 5		SRP012576	rosette leaf	Col-0	SRX154763	SRR513598
Pst(avrPphB) 5 days	SAMN01055038	wt	LD8:16	The Salk Institute for Biological Studies	week 5		SRP012576	rosette leaf	Col-0	SRX154764	SRR513599
Pst(avrPphB) 5 days	SAMN01055038	wt	LD8:16	The Salk Institute for Biological Studies	week 5		SRP012576	rosette leaf	Col-0	SRX154765	SRR513600
Pst(avrPphB) 5 days	SAMN01055038	wt	LD8:16	The Salk Institute for Biological Studies	week 5		SRP012576	rosette leaf	Col-0	SRX154827	SRR513634
Pst(avrPphB) 5 days	SAMN01055038	wt	LD8:16	The Salk Institute for Biological Studies	week 5		SRP012576	rosette leaf	Col-0	SRX154829	SRR513722
Pst(avrPphB) 5 days	SAMN01055038	wt	LD8:16	The Salk Institute for Biological Studies	week 5		SRP012576	rosette leaf	Col-0	SRX154830	SRR513723
Pst(avrPphB) 5 days	SAMN01055038	wt	LD8:16	The Salk Institute for Biological Studies	week 5		SRP012576	rosette leaf	Col-0	SRX154831	SRR513724
1mM Salicylic acid 5 days	SAMN01055098	wt	LD8:16	The Salk Institute for Biological Studies	week 5		SRP012576	rosette leaf	Col-0	SRX154836	SRR513733
1mM Salicylic acid 5 days	SAMN01055098	wt	LD8:16	The Salk Institute for Biological Studies	week 5		SRP012576	rosette leaf	Col-0	SRX154837	SRR513734
1mM Salicylic acid 5 days	SAMN01055098	wt	LD8:16	The Salk Institute for Biological Studies	week 5		SRP012576	rosette leaf	Col-0	SRX154837	SRR513735
1mM Salicylic acid 5 days	SAMN01055098	wt	LD8:16	The Salk Institute for Biological Studies	week 5		SRP012576	rosette leaf	Col-0	SRX154838	SRR513736
1mM Salicylic acid 5 days	SAMN01055098	wt	LD8:16	The Salk Institute for Biological Studies	week 5		SRP012576	rosette leaf	Col-0	SRX154839	SRR513737
1mM Salicylic acid 5 days	SAMN01055098	wt	LD8:16	The Salk Institute for Biological Studies	week 5		SRP012576	rosette leaf	Col-0	SRX154840	SRR513738
1mM Salicylic acid 5 days	SAMN01055098	wt	LD8:16	The Salk Institute for Biological Studies	week 5		SRP012576	rosette leaf	Col-0	SRX154840	SRR513739
1mM Salicylic acid 5 days	SAMN01055098	wt	LD8:16	The Salk Institute for Biological Studies	week 5		SRP012576	rosette leaf	Col-0	SRX154841	SRR513740
	SAMN00990550	wt		UCLA	seedling		PRJNA162669	rosette leaf	Col-0	SRX145425	SRR493048
	SAMN00990551	crt1-4		UCLA	seedling		PRJNA162669	rosette leaf	Col-0	SRX145426	SRR493049
	SAMN00990552	crh6-3		UCLA	seedling		PRJNA162669	rosette leaf	Col-0	SRX145427	SRR493050
	SAMN00998814	wt		University of California, Los Angeles	week 3		PRJNA167620	rosette leaf	Col-0	SRX150098	SRR501624
	SAMN00998815	atxr56		University of California, Los Angeles	week 3		PRJNA167620	rosette leaf	Col-0	SRX150099	SRR501625
	SAMN00998816	ddm1_atxr56		University of California, Los Angeles	week 3		PRJNA167620	rosette leaf	Col-0	SRX150100	SRR501626
	SAMN01001269			Boyce Thompson Institute			SRP008329	rosette leaf	Col-0	SRX150836	SRR502892
	SAMN01001269			Boyce Thompson Institute			SRP008329	rosette leaf	Col-0	SRX150836	SRR502893
	SAMN01057642	wt	LD16:8	HHMI-The Salk Institute for Biological Studies	week 5		PRJNA169238	immature flower buds	Col-0	SRX156068	SRR516092
	SAMN01057642	wt	LD16:8	HHMI-The Salk Institute for Biological Studies	week 5		PRJNA169238	immature flower buds	Col-0	SRX156068	SRR516093
	SAMN01057642	wt	LD16:8	HHMI-The Salk Institute for Biological Studies	week 5		PRJNA169238	immature flower buds	Col-0	SRX156068	SRR516094
	SAMN01057642	wt	LD16:8	HHMI-The Salk Institute for Biological Studies	week 5		PRJNA169238	immature flower buds	Col-0	SRX156068	SRR516095
	SAMN01057642	wt	LD16:8	HHMI-The Salk Institute for Biological Studies	week 5		PRJNA169238	immature flower buds	Col-0	SRX156068	SRR516096
	SAMN01057643	nrpd1-3	LD16:8	HHMI-The Salk Institute for Biological Studies	week 5		PRJNA169238	immature flower buds	Col-0	SRX156072	SRR516098
	SAMN01057643	nrpd1-3	LD16:8	HHMI-The Salk Institute for Biological Studies	week 5		PRJNA169238	immature flower buds	Col-0	SRX156072	SRR516099
	SAMN01057643	nrpd1-3	LD16:8	HHMI-The Salk Institute for Biological Studies	week 5		PRJNA169238	immature flower buds	Col-0	SRX156072	SRR516100
	SAMN01057643	nrpd1-3	LD16:8	HHMI-The Salk Institute for Biological Studies	week 5		PRJNA169238	immature flower buds	Col-0	SRX156072	SRR516101
	SAMN01057643	nrpd1-3	LD16:8	HHMI-The Salk Institute for Biological Studies	week 5		PRJNA169238	immature flower buds	Col-0	SRX156072	SRR516102
	SAMN01057643	nrpd1-3	LD16:8	HHMI-The Salk Institute for Biological Studies	week 5		PRJNA169238	immature flower buds	Col-0	SRX156072	SRR516103
	SAMN01057644	nrpe1-11	LD16:8	HHMI-The Salk Institute for Biological Studies	week 5		PRJNA169238	immature flower buds	Col-0	SRX156073	SRR516105
	SAMN01057644	nrpe1-11	LD16:8	HHMI-The Salk Institute for Biological Studies	week 5		PRJNA169238	immature flower buds	Col-0	SRX156073	SRR516106
	SAMN01057644	nrpe1-11	LD16:8	HHMI-The Salk Institute for Biological Studies	week 5		PRJNA169238	immature flower buds	Col-0	SRX156073	SRR516107
	SAMN01057644	nrpe1-11	LD16:8	HHMI-The Salk Institute for Biological Studies	week 5		PRJNA169238	immature flower buds	Col-0	SRX156073	SRR516108
	SAMN01057644	nrpe1-11	LD16:8	HHMI-The Salk Institute for Biological Studies	week 5		PRJNA169238	immature flower buds	Col-0	SRX156073	SRR516109
	SAMN01057644	nrpe1-11	LD16:8	HHMI-The Salk Institute for Biological Studies	week 5		PRJNA169238	immature flower buds	Col-0	SRX156073	SRR516110
	SAMN01057645	nrpd2_nrpe2	LD16:8	HHMI-The Salk Institute for Biological Studies	week 5		PRJNA169238	immature flower buds	Col-0	SRX156074	SRR516111
	SAMN01057645	nrpd2_nrpe2	LD16:8	HHMI-The Salk Institute for Biological Studies	week 5		PRJNA169238	immature flower buds	Col-0	SRX156074	SRR516112
	SAMN01057645	nrpd2_nrpe2	LD16:8	HHMI-The Salk Institute for Biological Studies	week 5		PRJNA169238	immature flower buds	Col-0	SRX156074	SRR516113
	SAMN01057645	nrpd2_nrpe2	LD16:8	HHMI-The Salk Institute for Biological Studies	week 5		PRJNA169238	immature flower buds	Col-0	SRX156074	SRR516114
	SAMN01057645	nrpd2_nrpe2	LD16:8	HHMI-The Salk Institute for Biological Studies	week 5		PRJNA169238	immature flower buds	Col-0	SRX156074	SRR516115
	SAMN01057645	nrpd2_nrpe2	LD16:8	HHMI-The Salk Institute for Biological Studies	week 5		PRJNA169238	immature flower buds	Col-0	SRX156074	SRR516116
	SAMN01057768	dme-2		Daniel Zilberman, Plant and Microbial Biology, University of California at Berkeley			PRJNA169395	sperm cell	Col-0	SRX156132	SRR516174
	SAMN01057769	wt		Daniel Zilberman, Plant and Microbial Biology, University of California at Berkeley			PRJNA169395	sperm cell	Col-0	SRX156133	SRR516175
	SAMN01057769	wt		Daniel Zilberman, Plant and Microbial Biology, University of California at Berkeley			PRJNA169395	sperm cell	Col-0	SRX156133	SRR516176
	SAMN01057769	wt		Daniel Zilberman, Plant and Microbial Biology, University of California at Berkeley			PRJNA169395	sperm cell	Col-0	SRX156133	SRR516177
	SAMN01057769	wt		Daniel Zilberman, Plant and Microbial Biology, University of California at Berkeley			PRJNA169395	sperm cell	Col-0	SRX156133	SRR516178
	SAMN01057770	dme2		Daniel Zilberman, Plant and Microbial Biology, University of California at Berkeley			PRJNA169395	vegetative nucleus	Col-0	SRX156134	SRR516179
	SAMN01057771	wt		Daniel Zilberman, Plant and Microbial Biology, University of California at Berkeley			PRJNA169395	vegetative nucleus	Col-0	SRX156135	SRR516180
Summer	SAMN01085213	wt		National Lab of Protein Engineering & Plant Genetic Engineering, College of life sciences, Peking University	day 20		PRJNA170183	whole organism	Col-0	SRX157306	SRR517611
Summer	SAMN01085214	wt		National Lab of Protein Engineering & Plant Genetic Engineering, College of life sciences, Peking University	day 20		PRJNA170183	whole organism	Col-0	SRX157307	SRR517612
Winter	SAMN01085215	wt		National Lab of Protein Engineering & Plant Genetic Engineering, College of life sciences, Peking University	day 20		PRJNA170183	whole organism	Col-0	SRX157308	SRR517613
Winter	SAMN01085216	wt		National Lab of Protein Engineering & Plant Genetic Engineering, College of life sciences, Peking University	day 20		PRJNA170183	whole organism	Col-0	SRX157309	SRR517614
	SAMN01087301	wt		Center for Precision Diagnostics, Pathology, University of Washington	seedling		PRJNA170665	whole organism	Col-0	SRX159114	SRR520367
	SAMN01087302	nrpe1-12		Center for Precision Diagnostics, Pathology, University of Washington	seedling		PRJNA170665	whole organism	Col-0	SRX159115	SRR520368
	SAMN01141766	wt		Martienssen, Delbruck Bldg., Cold Spring Harbor Laboratory			PRJNA174185	sperm cell	Col-0	SRX181499	SRR548294
	SAMN01141767	wt		Martienssen, Delbruck Bldg., Cold Spring Harbor Laboratory			PRJNA174185	vegetative nucleus	Col-0	SRX181500	SRR548295
	SAMN01141768	wt		Martienssen, Delbruck Bldg., Cold Spring Harbor Laboratory			PRJNA174185	microspore	Col-0	SRX181501	SRR548296
	SAMN01757894	cmt2		Daniel Zilberman, Plant and Microbial Biology, University of California at Berkeley	week 2		PRJNA176484	shoot	Col-0	SRX190982	SRR578924
	SAMN01757895	cmt3-12		Daniel Zilberman, Plant and Microbial Biology, University of California at Berkeley	week 2		PRJNA176484	shoot	Col-0	SRX190983	SRR578925
	SAMN01757896	ddm1-2		Daniel Zilberman, Plant and Microbial Biology, University of California at Berkeley	week 3		PRJNA176484	root	Col-0	SRX190984	SRR578926
	SAMN01757896	ddm1-2		Daniel Zilberman, Plant and Microbial Biology, University of California at Berkeley	week 3		PRJNA176484	root	Col-0	SRX190984	SRR578927
	SAMN01757897	ddm1_drd1		Daniel Zilberman, Plant and Microbial Biology, University of California at Berkeley	week 3		PRJNA176484	shoot	Col-0	SRX190985	SRR578928
	SAMN01757898	ddm1_rdr2		Daniel Zilberman, Plant and Microbial Biology, University of California at Berkeley	week 3		PRJNA176484	shoot	Col-0	SRX190986	SRR578929
	SAMN01757899	drd1-7		Daniel Zilberman, Plant and Microbial Biology, University of California at Berkeley	week 3		PRJNA176484	root	Col-0	SRX190987	SRR578930
	SAMN01757899	drd1-7		Daniel Zilberman, Plant and Microbial Biology, University of California at Berkeley	week 3		PRJNA176484	root	Col-0	SRX190987	SRR578931
	SAMN01757900	drm2-3		Daniel Zilberman, Plant and Microbial Biology, University of California at Berkeley	week 3		PRJNA176484	shoot	Col-0	SRX190988	SRR578932
	SAMN01757901	met1-6		Daniel Zilberman, Plant and Microbial Biology, University of California at Berkeley	week 3		PRJNA176484	root	Col-0	SRX190989	SRR578933
	SAMN01757901	met1-6		Daniel Zilberman, Plant and Microbial Biology, University of California at Berkeley	week 3		PRJNA176484	root	Col-0	SRX190989	SRR578934
	SAMN01757902	rdr2-1		Daniel Zilberman, Plant and Microbial Biology, University of California at Berkeley	week 3		PRJNA176484	root	Col-0	SRX190990	SRR578935
	SAMN01757903	wt		Daniel Zilberman, Plant and Microbial Biology, University of California at Berkeley	week 3		PRJNA176484	root	Col-0	SRX190991	SRR578936
	SAMN01757903	wt		Daniel Zilberman, Plant and Microbial Biology, University of California at Berkeley	week 3		PRJNA176484	root	Col-0	SRX190991	SRR578937
	SAMN01757904	wt		Daniel Zilberman, Plant and Microbial Biology, University of California at Berkeley	week 2		PRJNA176484	shoot	Col-0	SRX190992	SRR578938
	SAMN01921008	cmt2-4		Daniel Zilberman, Plant and Microbial Biology, University of California at Berkeley	week 2		PRJNA176484	shoot	Col-0	SRX237329	SRR725578
	SAMN01921009	cmt2-5		Daniel Zilberman, Plant and Microbial Biology, University of California at Berkeley	week 2		PRJNA176484	shoot	Col-0	SRX237330	SRR725579
	SAMN01921010	cmt2-6		Daniel Zilberman, Plant and Microbial Biology, University of California at Berkeley	week 2		PRJNA176484	shoot	Col-0	SRX237331	SRR725580
	SAMN01974825	32-1		Daniel Zilberman, Plant and Microbial Biology, University of California at Berkeley	week 4		PRJNA176484	root	Col-0	SRX248527	SRR771510
	SAMN01974825	32-1		Daniel Zilberman, Plant and Microbial Biology, University of California at Berkeley	week 4		PRJNA176484	root	Col-0	SRX248527	SRR771511
	SAMN01974825	32-1		Daniel Zilberman, Plant and Microbial Biology, University of California at Berkeley	week 4		PRJNA176484	root	Col-0	SRX248527	SRR771512
	SAMN01974825	32-1		Daniel Zilberman, Plant and Microbial Biology, University of California at Berkeley	week 4		PRJNA176484	root	Col-0	SRX248527	SRR771513
	SAMN01974826	wt		Daniel Zilberman, Plant and Microbial Biology, University of California at Berkeley	week 4		PRJNA176484	root	Col-0	SRX248528	SRR771514
	SAMN01974826	wt		Daniel Zilberman, Plant and Microbial Biology, University of California at Berkeley	week 4		PRJNA176484	root	Col-0	SRX248528	SRR771515
	SAMN01974826	wt		Daniel Zilberman, Plant and Microbial Biology, University of California at Berkeley	week 4		PRJNA176484	root	Col-0	SRX248528	SRR771516
	SAMN01974826	wt		Daniel Zilberman, Plant and Microbial Biology, University of California at Berkeley	week 4		PRJNA176484	root	Col-0	SRX248528	SRR771517
	SAMN01974827	h1_ddm1	LD24:0	Daniel Zilberman, Plant and Microbial Biology, University of California at Berkeley	seedling		PRJNA176484	whole organism	Col-0	SRX248529	SRR771518
	SAMN01974828	h1_ddm1	LD24:0	Daniel Zilberman, Plant and Microbial Biology, University of California at Berkeley	seedling		PRJNA176484	whole organism	Col-0	SRX248530	SRR771519
	SAMN01974829	h1.2_ddm1	LD24:0	Daniel Zilberman, Plant and Microbial Biology, University of California at Berkeley	seedling		PRJNA176484	whole organism	Col-0	SRX248531	SRR771520
	SAMN01974830	h1_ddm1	LD24:0	Daniel Zilberman, Plant and Microbial Biology, University of California at Berkeley	seedling		PRJNA176484	whole organism	Col-0	SRX248532	SRR771521
	SAMN01974831	h1_ddm1	LD24:0	Daniel Zilberman, Plant and Microbial Biology, University of California at Berkeley	seedling		PRJNA176484	whole organism	Col-0	SRX248533	SRR771522
	SAMN01974832	h1_ddm1	LD24:0	Daniel Zilberman, Plant and Microbial Biology, University of California at Berkeley	seedling		PRJNA176484	whole organism	Col-0	SRX248534	SRR771523
	SAMN01974833	wt	LD24:0	Daniel Zilberman, Plant and Microbial Biology, University of California at Berkeley	seedling		PRJNA176484	whole organism	Col-0	SRX248535	SRR771524
	SAMN01919547			Shanghai Center for Plant Stress Biology	seedling		PRJNA189178	whole organism	Col-0	SRX234882	SRR707458
	SAMN02085894			Ecker lab, PBIO, Salk-Institute			PRJNA187927	rosette leaf	Col-0	SRX248644	SRR771698
	SAMN01985120	nrpd1-4		Center for Precision Diagnostics, Pathology, University of Washington	seedling		PRJNA193689	whole organism	Col-0	SRX252971	SRR788218
	SAMN01985121	shh1-1		Center for Precision Diagnostics, Pathology, University of Washington	seedling		PRJNA193689	whole organism	Col-0	SRX252972	SRR788219
	SAMN01985122	drm2-2		Center for Precision Diagnostics, Pathology, University of Washington	seedling		PRJNA193689	whole organism	Col-0	SRX252973	SRR788220
	SAMN01985123	wt		Center for Precision Diagnostics, Pathology, University of Washington	seedling		PRJNA193689	whole organism	Col-0	SRX252974	SRR788221
	SAMN01985124	shh1-1		Center for Precision Diagnostics, Pathology, University of Washington	seedling		PRJNA193689	whole organism	Col-0	SRX252975	SRR788222
	SAMN01985125	shh1-16		Center for Precision Diagnostics, Pathology, University of Washington	seedling		PRJNA193689	whole organism	Col-0	SRX252976	SRR788223
	SAMN01985126	shh1-32		Center for Precision Diagnostics, Pathology, University of Washington	seedling		PRJNA193689	whole organism	Col-0	SRX252977	SRR788224
	SAMN01985127	shh1-65		Center for Precision Diagnostics, Pathology, University of Washington	seedling		PRJNA193689	whole organism	Col-0	SRX252978	SRR788225
	SAMN01985128	shh1-109		Center for Precision Diagnostics, Pathology, University of Washington	seedling		PRJNA193689	whole organism	Col-0	SRX252979	SRR788226
	SAMN01985128	shh1-109		Center for Precision Diagnostics, Pathology, University of Washington	seedling		PRJNA193689	whole organism	Col-0	SRX252979	SRR788227
	SAMN01985129	shh1-240		Center for Precision Diagnostics, Pathology, University of Washington	seedling		PRJNA193689	whole organism	Col-0	SRX252980	SRR788228
	SAMN02205171	asi1-1		Department of Horticulture and Landscape Architecture, Purdue University	seedling		PRJNA208726	whole organism	Col-0	SRX306740	SRR902027
	SAMN02261597	wt		Center for Precision Diagnostics, Pathology, University of Washington	week 3		PRJNA213000	rosette leaf	Col-0	SRX326961	SRR942034
	SAMN02261599	jmj14-1		Center for Precision Diagnostics, Pathology, University of Washington	week 3		PRJNA213000	rosette leaf	Col-0	SRX326962	SRR942035
	SAMN02261601	ldl1_ldl2		Center for Precision Diagnostics, Pathology, University of Washington	week 3		PRJNA213000	rosette leaf	Col-0	SRX326963	SRR942036
	SAMN02261600	jmj14-1		Center for Precision Diagnostics, Pathology, University of Washington	week 3		PRJNA213000	rosette leaf	Col-0	SRX326964	SRR942037
	SAMN02351222	wild type		College of Life Sciences, shenzhen university	seedling		PRJNA218537	whole organism	Col-0	SRX347182	SRR974701
	SAMN02351223	wild type		College of Life Sciences, shenzhen university	seedling		PRJNA218537	whole organism	Col-0	SRX347183	SRR974702
	SAMN02351224	wild type		College of Life Sciences, shenzhen university	seedling		PRJNA218537	whole organism	Col-0	SRX347184	SRR974703
	SAMN02351234	top1a-7		College of Life Sciences, shenzhen university	seedling		PRJNA218537	whole organism	Col-0	SRX347185	SRR974704
	SAMN02351227	sde4-3		College of Life Sciences, shenzhen university	seedling		PRJNA218537	whole organism	Col-0	SRX347186	SRR974705
	SAMN02351225	sde4-3		College of Life Sciences, shenzhen university	seedling		PRJNA218537	whole organism	Col-0	SRX347187	SRR974706
	SAMN02351236	nrpe1-11		College of Life Sciences, shenzhen university	seedling		PRJNA218537	whole organism	Col-0	SRX347188	SRR974707
	SAMN02351226	nrpe1-11		College of Life Sciences, shenzhen university	seedling		PRJNA218537	whole organism	Col-0	SRX347189	SRR974708
	SAMN02358351	wt		University of California, Los Angeles	week 3		PRJNA219442	rosette leaf	Col-0	SRX352377	SRR988547
	SAMN02358356	hta6		University of California, Los Angeles	week 3		PRJNA219442	rosette leaf	Col-0	SRX352378	SRR988548
